# Supplementary material for: Footprint evidence of early hominin locomotor diversity at Laetoli, Tanzania
Source: Nature. 2021 Dec 1;600(7889):468–71. doi: 10.1038/s41586-021-04187-7 (PMC8674131; doi:10.1038/s41586-021-04187-7)
Supplement: Supplementary file 4 — Source Data Fig. 2 [file 41586_2021_4187_MOESM4_ESM.xlsx]

## Sheet: Panel b-Forefoot-Foot length
Laetoli G1 data from ref. 42
Laetoli G2/3 data from ref. 4
Laetoli S1 data from ref. 32
Unshod Homo sapiens data from ref. 20,21 (n= 85 footprints from 29 adults, n=12 footprints from 12 juveniles)
Shod Homo sapiens data were new measurements based on footprints collected in ref. 19
Species	Forefoot Width (mm)	Foot Length (mm)
Shod Homo sapiens	69	187
Shod Homo sapiens	57	143
Shod Homo sapiens	58	167
Shod Homo sapiens	67	173
Shod Homo sapiens	41	147
Shod Homo sapiens	61	169
Shod Homo sapiens	67	163
Shod Homo sapiens	54	164
Shod Homo sapiens	76	182
Shod Homo sapiens	71	202
Shod Homo sapiens	80	191
Shod Homo sapiens	71	192
Shod Homo sapiens	74	213
Shod Homo sapiens	68	201
Shod Homo sapiens	82	216
Shod Homo sapiens	66	186
Shod Homo sapiens	93	257
Shod Homo sapiens	75	203
Shod Homo sapiens	60	194
Shod Homo sapiens	87	227
Shod Homo sapiens	71	221
Shod Homo sapiens	73	214
Shod Homo sapiens	89	239
Shod Homo sapiens	74	227
Shod Homo sapiens	72	257
Shod Homo sapiens	79	247
Shod Homo sapiens	86	246
Shod Homo sapiens	80	219
Shod Homo sapiens	83	250
Shod Homo sapiens	78	229
Shod Homo sapiens	73	226
Shod Homo sapiens	95	242
Shod Homo sapiens	84	242
Shod Homo sapiens	63	222
Shod Homo sapiens	77	232
Shod Homo sapiens	77	225
Shod Homo sapiens	85	246
Shod Homo sapiens	90	261
Shod Homo sapiens	83	245
Shod Homo sapiens	87	247
Shod Homo sapiens	90	260
Shod Homo sapiens	97	233
Shod Homo sapiens	82	249
Shod Homo sapiens	77	216
Shod Homo sapiens	75	267
Shod Homo sapiens	99	290
Shod Homo sapiens	70	242
Shod Homo sapiens	85	251
Shod Homo sapiens	90	249
Shod Homo sapiens	79	265
Shod Homo sapiens	82	260
Shod Homo sapiens	83	233
Shod Homo sapiens	86	258
Shod Homo sapiens	94	252
Shod Homo sapiens	75	246
Shod Homo sapiens	103	249
Shod Homo sapiens	85	239
Shod Homo sapiens	76	239
Shod Homo sapiens	94	259
Shod Homo sapiens	85	249
Shod Homo sapiens	84	235
Shod Homo sapiens	85	241
Shod Homo sapiens	80	248
Shod Homo sapiens	80	243
Shod Homo sapiens	83	234
Shod Homo sapiens	100	284
Shod Homo sapiens	90	250
Shod Homo sapiens	82	228
Shod Homo sapiens	90	253
Shod Homo sapiens	101	237
Shod Homo sapiens	93	253
Shod Homo sapiens	81	235
Shod Homo sapiens	75	193
Shod Homo sapiens	86	218
Shod Homo sapiens	97	259
Shod Homo sapiens	90	231
Shod Homo sapiens	66	214
Shod Homo sapiens	84	241
Shod Homo sapiens	94	270
Shod Homo sapiens	92	234
Shod Homo sapiens	83	231
Shod Homo sapiens	81	240
Shod Homo sapiens	87	247
Shod Homo sapiens	85	241
Shod Homo sapiens	92	259
Shod Homo sapiens	90	280
Shod Homo sapiens	88	240
Shod Homo sapiens	87	217
Shod Homo sapiens	89	252
Shod Homo sapiens	92	239
Shod Homo sapiens	87	242
Shod Homo sapiens	83	260
Shod Homo sapiens	88	222
Shod Homo sapiens	87	257
Shod Homo sapiens	85	248
Shod Homo sapiens	92	257
Shod Homo sapiens	81	244
Shod Homo sapiens	90	254
Shod Homo sapiens	82	242
Shod Homo sapiens	90	233
Shod Homo sapiens	69	229
Shod Homo sapiens	66	174
Shod Homo sapiens	39	142
Shod Homo sapiens	55	133
Shod Homo sapiens	49	162
Shod Homo sapiens	42	159
Shod Homo sapiens	48	151
Shod Homo sapiens	52	143
Shod Homo sapiens	63	159
Shod Homo sapiens	49	153
Shod Homo sapiens	64	171
Shod Homo sapiens	63	174
Shod Homo sapiens	64	168
Shod Homo sapiens	63	184
Shod Homo sapiens	37	134
Shod Homo sapiens	55	169
Shod Homo sapiens	49	192
Shod Homo sapiens	62	168
Shod Homo sapiens	67	180
Shod Homo sapiens	61	187
Shod Homo sapiens	68	206
Shod Homo sapiens	80	187
Shod Homo sapiens	54	182
Shod Homo sapiens	60	186
Shod Homo sapiens	67	180
Shod Homo sapiens	65	206
Shod Homo sapiens	67	203
Shod Homo sapiens	73	203
Shod Homo sapiens	80	213
Shod Homo sapiens	80	214
Shod Homo sapiens	72	192
Shod Homo sapiens	67	187
Shod Homo sapiens	63	203
Shod Homo sapiens	79	215
Shod Homo sapiens	74	218
Shod Homo sapiens	69	207
Shod Homo sapiens	65	186
Shod Homo sapiens	69	211
Shod Homo sapiens	88	222
Shod Homo sapiens	69	195
Pleistocene Homo sapiens (Engare Sero)	96.128	229.164
Pleistocene Homo sapiens (Engare Sero)	54.459	193.817
Pleistocene Homo sapiens (Engare Sero)	78.259	226.536
Pleistocene Homo sapiens (Engare Sero)	75.779	186.918
Pleistocene Homo sapiens (Engare Sero)	57.552	174.243
Pleistocene Homo sapiens (Engare Sero)	126.879	226.671
Pleistocene Homo sapiens (Engare Sero)	86.258	219.705
Pleistocene Homo sapiens (Engare Sero)	102.05	228.799
Pleistocene Homo sapiens (Engare Sero)	65.055	233.684
Pleistocene Homo sapiens (Engare Sero)	69.564	209.605
Pleistocene Homo sapiens (Engare Sero)	99.938	267.401
Pleistocene Homo sapiens (Engare Sero)	80.654	208.543
Pleistocene Homo sapiens (Engare Sero)	88.944	202.018
Pleistocene Homo sapiens (Engare Sero)	67.546	187.063
Pleistocene Homo sapiens (Engare Sero)	76.724	192.116
Pleistocene Homo sapiens (Engare Sero)	80.895	213.75
Pleistocene Homo sapiens (Engare Sero)	77.952	182.628
Pleistocene Homo sapiens (Engare Sero)	74.928	197.952
Pleistocene Homo sapiens (Engare Sero)	106.002	267.337
Pleistocene Homo sapiens (Engare Sero)	90.659	221.369
Pleistocene Homo sapiens (Engare Sero)	100.045	295.286
Pleistocene Homo sapiens (Engare Sero)	91.254	211.152
Pleistocene Homo sapiens (Engare Sero)	63.411	192.1
Pleistocene Homo sapiens (Engare Sero)	91.548	238.259
Pleistocene Homo sapiens (Engare Sero)	101.552	285.882
Pleistocene Homo sapiens (Engare Sero)	90.247	262.021
Pleistocene Homo sapiens (Engare Sero)	74.872	209.124
Pleistocene Homo sapiens (Engare Sero)	68.003	223.369
Pleistocene Homo sapiens (Engare Sero)	70.381	153.95
Pleistocene Homo sapiens (Engare Sero)	69.002	219.368
Pleistocene Homo sapiens (Engare Sero)	107.838	285.276
Pleistocene Homo sapiens (Engare Sero)	119.898	327.846
Pleistocene Homo sapiens (Engare Sero)	115.966	274.009
Pleistocene Homo sapiens (Engare Sero)	93.789	279.337
Pleistocene Homo sapiens (Engare Sero)	105.513	317.76
Pleistocene Homo sapiens (Engare Sero)	88.549	219.804
Pleistocene Homo sapiens (Engare Sero)	76.806	251.447
Pleistocene Homo sapiens (Engare Sero)	90.138	222.576
Pleistocene Homo sapiens (Engare Sero)	76.652	228.632
Pleistocene Homo sapiens (Engare Sero)	74.788	210.151
Pleistocene Homo sapiens (Engare Sero)	81.555	203.153
Pleistocene Homo sapiens (Engare Sero)	68.347	192.442
Pleistocene Homo sapiens (Engare Sero)	82.605	199.548
Pleistocene Homo sapiens (Engare Sero)	59.534	234.505
Pleistocene Homo sapiens (Engare Sero)	70.576	213.479
Pleistocene Homo sapiens (Engare Sero)	77.811	212.571
Pleistocene Homo sapiens (Engare Sero)	78.578	236.691
Pleistocene Homo sapiens (Engare Sero)	78.114	231.118
Pleistocene Homo sapiens (Engare Sero)	66.959	248.795
Pleistocene Homo sapiens (Engare Sero)	68.097	216
Pleistocene Homo sapiens (Engare Sero)	67.357	192.5
Pleistocene Homo sapiens (Engare Sero)	73.518	273.109
Pleistocene Homo sapiens (Engare Sero)	96.24	284.761
Pleistocene Homo sapiens (Engare Sero)	97.582	280.01
Pleistocene Homo sapiens (Engare Sero)	90.062	316.105
Pleistocene Homo sapiens (Engare Sero)	114.824	302.629
Pleistocene Homo sapiens (Engare Sero)	92.06	255.169
Pleistocene Homo sapiens (Engare Sero)	82.555	239.969
Pleistocene Homo sapiens (Engare Sero)	95.233	256.701
Pleistocene Homo sapiens (Engare Sero)	84.709	243.662
Pleistocene Homo sapiens (Engare Sero)	74.673	225.474
Pleistocene Homo sapiens (Engare Sero)	89.222	240.656
Pleistocene Homo sapiens (Engare Sero)	102.122	226.001
Pleistocene Homo sapiens (Engare Sero)	107.074	263.549
Pleistocene Homo sapiens (Engare Sero)	107.366	283.085
Pleistocene Homo sapiens (Engare Sero)	136.647	326.12
Pleistocene Homo sapiens (Engare Sero)	99.479	276.621
Pleistocene Homo sapiens (Engare Sero)	106.042	302.8
Pleistocene Homo sapiens (Engare Sero)	86.436	248.724
Pleistocene Homo sapiens (Engare Sero)	85.886	231.227
Pleistocene Homo sapiens (Engare Sero)	77.423	228.106
Pleistocene Homo sapiens (Engare Sero)	95.657	232.607
Pleistocene Homo sapiens (Engare Sero)	100.001	251.012
Pleistocene Homo sapiens (Engare Sero)	80.002	244.533
Pleistocene Homo sapiens (Engare Sero)	67.685	225.812
Pleistocene Homo sapiens (Engare Sero)	61.072	207.823
Pleistocene Homo sapiens (Engare Sero)	53.106	212.918
Pleistocene Homo sapiens (Engare Sero)	56.729	207.643
Pleistocene Homo sapiens (Engare Sero)	76.026	235.306
Pleistocene Homo sapiens (Engare Sero)	68.938	220.295
Pleistocene Homo sapiens (Engare Sero)	82.677	236.682
Pleistocene Homo sapiens (Engare Sero)	88.426	229.412
Pleistocene Homo sapiens (Engare Sero)	88.066	271.337
Pleistocene Homo sapiens (Engare Sero)	81.467	273.354
Pleistocene Homo sapiens (Engare Sero)	68.473	269.978
Pleistocene Homo sapiens (Engare Sero)	76.541	248.085
Pleistocene Homo sapiens (Engare Sero)	91.685	267.947
Pleistocene Homo sapiens (Engare Sero)	114.586	318.611
Pleistocene Homo sapiens (Engare Sero)	71.544	244.185
Pleistocene Homo sapiens (Engare Sero)	76.591	218.232
Pleistocene Homo sapiens (Engare Sero)	92.842	275.616
Pleistocene Homo sapiens (Engare Sero)	80.711	244.329
Pleistocene Homo sapiens (Engare Sero)	81.154	257.002
Pleistocene Homo sapiens (Engare Sero)	114.031	286.08
Pleistocene Homo sapiens (Engare Sero)	85.648	256.279
Pleistocene Homo sapiens (Engare Sero)	99.342	257.002
Pleistocene Homo sapiens (Engare Sero)	84.345	249.129
Pleistocene Homo sapiens (Engare Sero)	92.856	266.395
Pleistocene Homo sapiens (Engare Sero)	95.928	257.98
Pleistocene Homo sapiens (Engare Sero)	92.33	234.304
Pleistocene Homo sapiens (Engare Sero)	102.354	240.377
Pleistocene Homo sapiens (Engare Sero)	95.242	230.143
Pleistocene Homo sapiens (Engare Sero)	85.796	226.017
Pleistocene Homo sapiens (Engare Sero)	88.482	226.214
Pleistocene Homo sapiens (Engare Sero)	84.75	177.629
Pleistocene Homo sapiens (Engare Sero)	79.607	218.466
quadrupedal Pan troglodytes	184	115
quadrupedal Pan troglodytes	211	93
quadrupedal Pan troglodytes	219	104
quadrupedal Pan troglodytes	229	106
quadrupedal Pan troglodytes	239	101
quadrupedal Pan troglodytes	187	109
quadrupedal Pan troglodytes	261	132
quadrupedal Pan troglodytes	202	102
quadrupedal Pan troglodytes	174	108
quadrupedal Pan troglodytes	216	108
quadrupedal Pan troglodytes	205	102
quadrupedal Pan troglodytes	204	122
quadrupedal Pan troglodytes	198	91
quadrupedal Pan troglodytes	200	105
quadrupedal Pan troglodytes	202	102
quadrupedal Pan troglodytes	217	105
quadrupedal Pan troglodytes	225	114
quadrupedal Pan troglodytes	213	97
quadrupedal Pan troglodytes	212	110
quadrupedal Pan troglodytes	212	122
quadrupedal Pan troglodytes	202	102
quadrupedal Pan troglodytes	209	112
quadrupedal Pan troglodytes	211	118
quadrupedal Pan troglodytes	215	97
quadrupedal Pan troglodytes	216	107
quadrupedal Pan troglodytes	178	113
quadrupedal Pan troglodytes	211	106
quadrupedal Pan troglodytes	205	117
quadrupedal Pan troglodytes	205	124
quadrupedal Pan troglodytes	221	106
quadrupedal Pan troglodytes	207	111
quadrupedal Pan troglodytes	231	108
quadrupedal Pan troglodytes	231	108
quadrupedal Pan troglodytes	213	95
quadrupedal Pan troglodytes	230	108
quadrupedal Pan troglodytes	212	95
quadrupedal Pan troglodytes	238	119
Laetoli A3	97	160

## Sheet: Panel c-Raw Track depths
Species	Subject	Trial	Lateral heel depth (cm)	Medial heel depth (cm)	Lateral midfoot depth (cm)	Medial midfoot depth (cm)	Mt 1 head depth (cm)	Mt 2 head depth (cm)	Mt 3 head depth (cm)	Mt 4 head depth (cm)	Mt 5 head depth (cm)	Hallux depth (cm)	Toe 2 depth (cm)	Toe 3 depth (cm)	Toe 4 depth (cm)	Toe 5 depth (cm)
Pan troglodytes	CCH	6	0.386	0.4539	0.4011	0.6635	0.6173	0.5276	0.6192	0.5638	0.3817	0.6857	0.4193	0.2964	0.3483	0.5776
Pan troglodytes	CCH	10	0.64	0.67	0.6254	0.8406	0.5003	0.395	0.3915	0.4861	0.5521	0.5475	0.1154	-0.0255	0.0525	0.5956
Pan troglodytes	CCH	13	1.383	1.433	1.3348	1.461	0.9292	0.7782	0.6665	0.7713	0.794	0.6976	0.3924	0.0082	0.3341	0.427
Pan troglodytes	CCH	18	0.8033	0.7252	0.8154	0.8079	1.0123	0.84	0.7264	0.7543	0.7977	0.9146	0.1103	-0.0094	0.0676	0.3975
Pan troglodytes	CCH	20	0.828	0.7908	1.0038	0.6929	0.2198	0.7676	0.8875	0.8822	1.0148	0.5052	-0.0095	-0.0567	-0.0723	0.3625
Pan troglodytes	CCH	24	1.4219	1.3592	1.4514	1.0426	0.55	0.696	0.9982	1.2357	1.3845	0.7852	0.2095	-0.172	0.6951	0.6136
Pan troglodytes	CCH	27	1.8504	1.8128	1.7289	1.7033	1.0166	1.2441	1.1908	1.3026	1.3137	0.9614	0.2327	0.2165	0.4846	0.9029
Pan troglodytes	CCH	35	1.8114	1.8652	1.6584	1.5739	0.9845	0.949	1.0456	1.1314	1.1684	1.3347	0.2091	0.2114	0.0207	0.4054
Pan troglodytes	CCH	41	1.8697	1.9553	1.2397	1.8212	1.2965	0.2818	0.2747	0.3691	0.5523	1.2885	0.441	0.2567	0.2286	0.4415
Pan troglodytes	CCH	42	1.987	1.9617	1.3369	1.6699	1.0791	0.7246	0.669	0.581	0.8824	1.8454	0.1167	0.3434	0.5902	0.4386
Pan troglodytes	CCH	50	1.7186	1.7362	1.4362	1.4094	1.0099	1.1406	1.116	1.2343	1.272	1.8001	0.4057	0.7327	0.4964	0.7198
Pan troglodytes	CCH	56	2.009	1.9886	1.8023	1.7051	0.8617	1.2338	1.239	1.3555	1.47	1.1648	1.3621	1.3962	1.0221	1.0622
Pan troglodytes	CCH	58	1.5929	1.7096	1.3964	1.3659	0.8719	1.297	1.2934	1.0749	1.1934	1.4917	0.9139	1.093	0.7595	0.6892
Pan troglodytes	CCH	59	1.6434	1.7201	1.5442	1.4596	0.5634	0.9554	0.8755	0.7221	0.7626	1.0876	0.7498	0.5487	0.5331	0.6589
Pan troglodytes	CCH	60	2.0728	2.1571	1.6807	1.923	1.2952	1.2279	1.1363	1.2546	1.2227	1.6907	0.7278	0.5546	0.4119	0.654
Pan troglodytes	CCH	65	1.6232	1.605	1.6464	1.4283	0.7369	0.6052	0.765	0.9917	1.3526	1.269	0.6434	0.5832	0.7019	1.0334
Pan troglodytes	CCH	66	1.5402	1.5477	1.5223	1.2951	0.9194	1.5309	1.3859	1.3073	1.3118	1.4868	1.156	1.1044	0.9039	1.098
Pan troglodytes	CCH	67	1.4871	1.5455	1.673	1.6267	1.2476	0.8864	0.9768	1.1336	1.423	1.6131	0.4264	0.7273	0.4897	1.1128
Pan troglodytes	CCH	68	1.5286	1.4934	1.4685	1.271	1.0588	0.8399	0.7851	0.815	1.112	1.9996	0.5007	0.1963	0.29	0.7275
Pan troglodytes	CCH	69	1.61	1.6297	1.4845	1.3937	0.9997	1.3551	1.3385	1.347	1.3188	1.4934	1.28	1.0031	0.6705	1.4386
Pan troglodytes	CCH	70	1.2306	1.1608	1.3243	1.0215	0.6556	1.2099	1.0971	1.1289	1.2128	1.0706	0.9859	1.0271	0.9975	0.9664
Pan troglodytes	CCH	71	1.7949	1.8008	1.5076	1.3525	0.5977	1.07	1.109	1.143	1.1758	1.2707	1.2271	1.1412	1.0731	1.1807
Pan troglodytes	CCH	73	1.3544	1.3786	1.4505	1.0987	1.2875	1.2465	1.3072	1.3524	1.4079	1.3412	1.1754	1.0595	0.946	1.038
Pan troglodytes	CCH	74	1.2906	1.3941	1.2788	1.2373	0.5976	0.937	1.0045	1.0558	1.1817	1.1037	0.9297	0.6735	0.5589	0.9621
Pan troglodytes	CCL	41	1.6575	1.3464	1.6673	1.4632	1.2732	1.7623	1.8613	1.8023	1.6981	1.5951	1.3109	1.2317	0.6703	1.089
Pan troglodytes	CCL	48	2.1283	2.1451	1.8791	2.0241	1.9501	1.4586	1.6654	1.7655	1.8092	2.6491	0.7873	0.792	0.5744	0.9367
Pan troglodytes	CCL	52	1.702	1.7276	1.5428	1.648	1.5237	0.6523	0.8206	1.0131	1.1234	2.1931	0.6515	0.8398	0.0066	0.4298
Pan troglodytes	CCL	58	1.882	1.7269	1.7993	1.3449	0.9877	1.0426	1.1985	1.3733	1.607	2.0201	1.2963	1.3707	1.1156	1.2022
Pan troglodytes	CCL	62	1.5143	1.3203	1.5259	1.1056	1.4025	0.8186	1.032	1.147	1.3581	1.5675	0.8449	0.9531	0.5095	1.0327
Pan troglodytes	CCL	66	1.5825	1.411	1.4885	1.0211	0.7095	1.0849	1.2415	1.2432	1.4814	1.0213	1.191	1.2212	1.0364	1.1021
Pan troglodytes	CCL	67	1.6828	1.5609	1.3935	1.2321	1.0514	0.7167	0.9505	1.0557	1.2562	1.3305	0.9097	0.892	1.0247	0.9884
Pan troglodytes	CCL	68	2.0538	1.882	1.8185	1.3915	1.1955	0.7995	1.0945	1.364	1.5616	1.7055	0.2867	0.1056	-0.1419	0.6433
Pan troglodytes	CCL	73	1.7563	1.7509	1.5144	1.0546	1.3308	0.8116	1.0957	1.3113	1.6319	1.6238	0.4751	0.7079	0.7001	1.2551
Pan troglodytes	CCL	74	1.7426	1.7176	1.6849	1.5004	1.4821	0.9931	1.1627	1.2099	1.4767	1.8262	0.8172	0.7921	0.5186	0.9421
Pan troglodytes	CCL	75	1.9608	2.0008	1.9828	1.7123	1.7352	1.3325	1.4326	1.6406	1.8458	2.2616	1.0632	0.7209	0.7665	1.3629
Pan troglodytes	CCL	76	1.6253	1.5837	1.6763	1.1792	1.2726	1.4603	1.544	1.5828	1.7503	1.7609	0.7445	0.6633	0.4187	0.986
Pan troglodytes	CCL	77	1.3339	1.3096	1.3556	1.0271	0.9832	0.8101	0.9044	0.8886	1.097	1.4936	0.7692	0.6429	0.7001	0.8368
Pan troglodytes	CCL	79	1.8846	1.9553	1.8228	1.6531	1.4254	0.9487	1.1528	1.3596	1.5725	1.7565	0.8207	0.5006	0.5535	0.9511
Pan troglodytes	CCL	80	1.8889	1.8925	1.6981	1.738	1.4653	1.3688	1.4485	1.5207	1.6398	1.4832	1.1037	1.2705	1.3623	1.4469
Pan troglodytes	CCL	82	1.5904	1.5108	1.48	1.5141	1.257	1.137	1.2694	1.1048	1.0131	1.5199	0.7624	0.7473	0.392	0.5377
Pan troglodytes	CCL	86	1.4916	1.4907	1.4692	1.5528	1.7289	1.1315	1.1377	1.4005	1.5219	1.6637	1.0832	1.1472	1.0249	0.9358
Pan troglodytes	CCL	87	1.402	1.4685	1.2556	1.3513	1.3492	1.4229	1.3874	1.3913	1.3489	1.3938	1.6506	1.4929	1.0344	0.8499
Pan troglodytes	CCL	89	1.3836	1.3737	1.3558	1.2141	1.3464	1.1081	1.2079	1.3253	1.4215	2.1215	0.8765	1.0146	1.1905	0.9575
Pan troglodytes	CCL	92	1.769	1.7601	1.4808	1.2251	0.9679	0.7032	0.907	1.254	1.3607	1.7101	0.2614	0.4772	0.204	0.5757
Pan troglodytes	CCL	94	1.7661	1.7961	1.6819	1.7474	1.776	0.9347	1.0221	1.1245	1.4595	1.8112	0.7372	0.5506	0.5658	0.8824
Unshod Homo sapiens	BA	1	0.513578	0.471855	0.232782	0.20291	0.095469	0.035992	0.086424	0.104074	0.100813	0.053451	0.070231	0.093971	-0.060498	-0.044103
Unshod Homo sapiens	BA	2	1.26587	1.16096	0.071561	-0.376265	0.327513	0.29571	0.338839	0.325898	0.317705	0.712855	0.623041	0.529799	0.301201	0.22885
Unshod Homo sapiens	BA	4	0.470571	0.370104	-0.002287	0.079671	0.615961	0.323968	0.250439	0.186925	0.111128	0.641511	0.634257	0.487694	0.41878	0.250245
Unshod Homo sapiens	BA	5	0.590012	0.37705	0.451105	0.183512	0.504168	0.211194	0.166831	0.173843	0.19923	0.463512	0.494484	0.534733	0.143534	-0.004695
Unshod Homo sapiens	BA	6	0.271864	0.151389	0.424491	0.360964	0.760205	0.699023	0.675548	0.711924	0.620076	0.874594	1.39762	1.16811	0.593217	0.742234
Unshod Homo sapiens	BA	7	0.869932	0.865706	0.328352	-0.065718	-0.101127	-0.173871	-0.232937	-0.563985	-0.102661	0.275078	0.190056	-0.003709	-0.087162	-0.217821
Unshod Homo sapiens	BB	1	0.526095	0.679605	-0.067924	-0.327677	0.388304	0.364973	0.412586	0.262463	-0.039214	1.08387	0.848388	0.512115	0.367489	0.27455
Unshod Homo sapiens	BB	2	0.219166	0.312568	0.030884	0.055383	0.350257	0.353971	0.299439	0.182885	0.044948	0.576212	0.75395	0.388483	0.208915	0.125145
Unshod Homo sapiens	BB	3	0.516407	0.513279	0.469995	0.127541	0.383146	0.499212	0.569184	0.628671	0.746273	0.344794	0.520969	0.726635	0.61849	0.58126
Unshod Homo sapiens	BB	5	0.199016	0.342446	-0.082235	-0.278407	0.072097	0.141549	0.134669	0.199562	0.155437	0.253568	0.34351	0.235878	0.174079	0.256306
Unshod Homo sapiens	BB	6	0.835009	0.834999	0.240497	0.273077	0.070748	0.025792	0.047723	-0.06112	-0.03291	0.096559	0.1165	-0.013286	-0.048979	-0.195901
Unshod Homo sapiens	BC	1	0.297565	0.21056	0.042991	-0.242032	0.246887	0.259559	0.299428	0.244801	0.215876	0.370735	0.495203	0.426518	0.274919	-0.010234
Unshod Homo sapiens	BC	2	0.915473	0.939618	0.540627	0.121474	0.074147	0.023092	0.040765	0.01422	0.154207	0.448159	0.276983	0.249482	0.171529	-0.164147
Unshod Homo sapiens	BC	3	0.650922	0.612607	-0.060007	0.046039	0.302349	0.125819	0.000687	-0.138968	-0.210771	0.609443	0.463705	0.335375	0.309917	-0.210339
Unshod Homo sapiens	BC	5	1.04042	0.791261	0.380289	-0.35034	2.1889	1.94114	1.27649	0.969652	0.643133	2.70322	2.35682	2.14769	1.83513	0.794685
Unshod Homo sapiens	BC	6	0.818303	0.729648	0.600446	0.024362	1.93443	1.70641	1.38031	1.33188	0.90458	1.97679	1.86745	1.66296	1.89174	0.259244
Unshod Homo sapiens	BC	8	1.0009	1.19125	0.305634	0.247278	0.51971	0.444447	0.349297	0.227656	0.107588	0.584613	0.367007	0.443453	0.385737	0.071503
Unshod Homo sapiens	BD	1	-0.002628	0.033809	-0.379751	-0.421745	-0.29407	-0.277709	-0.326967	-0.416923	-0.450024	-0.095798	0.018088	-0.112441	-0.299799	-0.380434
Unshod Homo sapiens	BD	2	0.620582	0.627828	0.240235	0.044172	0.144937	0.259978	0.305119	0.294466	0.290199	0.128935	0.089354	0.21434	0.158946	0.318614
Unshod Homo sapiens	BD	3	0.182927	0.211583	0.135144	0.006519	0.422641	0.294504	0.247029	0.154116	0.177101	0.232421	0.264487	0.261261	0.171318	0.256225
Unshod Homo sapiens	BD	4	0.187308	0.127961	0.16804	-0.063206	0.266213	0.229557	0.185303	0.127099	0.09061	0.182834	0.140714	0.091198	0.045151	0.109731
Unshod Homo sapiens	BD	5	0.616995	0.630026	0.334981	0.098196	0.080475	0.160881	0.18594	0.175765	0.172367	-0.032395	0.080657	0.160502	0.148394	0.214588
Unshod Homo sapiens	BD	6	0.052761	0.030868	0.038433	-0.029429	0.179587	0.089823	0.017418	-0.012504	0.016286	0.326899	0.173839	0.008606	-0.07562	-0.040574
Unshod Homo sapiens	BE	1	-0.091868	-0.064144	-0.177075	-0.181858	0.280761	-0.003972	-0.004122	-0.042261	-0.133117	0.273994	0.155059	0.017359	-0.02161	-0.091159
Unshod Homo sapiens	BE	2	0.020356	0.109147	-0.135772	-0.246072	-0.157242	-0.147997	-0.105746	-0.175002	-0.218429	0.037245	-0.048674	-0.1053	-0.0467	-0.172247
Unshod Homo sapiens	BE	3	-0.234686	-0.269325	-0.219774	-0.256288	-0.062009	-0.132827	-0.1227	-0.126296	-0.115518	0.104317	-0.013444	-0.075824	-0.089603	-0.144212
Unshod Homo sapiens	BE	5	0.341052	0.361058	0.411019	0.438693	0.476286	0.438771	0.481323	0.466506	0.384662	0.186739	0.227217	0.227981	0.185068	0.286607
Unshod Homo sapiens	BE	6	0.129431	0.141102	-0.095971	-0.14036	-0.083922	-0.016418	-0.028971	-0.025749	-0.049084	0.108384	0.053141	-0.091437	-0.148563	-0.118458
Unshod Homo sapiens	BE	7	0.070624	0.168739	0.158173	-0.075716	0.137834	0.248983	0.57763	0.612157	0.217029	0.161112	0.281177	0.400043	0.455122	-0.050052
Unshod Homo sapiens	BF	2	0.244455	0.300875	0.0782	0.147315	0.118264	0.137924	0.064425	-0.004127	-0.033456	0.068566	0.146665	0.141718	0.093517	-0.163531
Unshod Homo sapiens	BF	3	0.358758	0.382757	0.117973	-0.011238	0.063241	0.049321	0.028512	0.00215	0.017541	0.004297	0.111609	0.014098	-0.002832	-0.123353
Unshod Homo sapiens	BF	4	0.070616	0.006467	-0.134854	-0.282886	0.125262	0.062431	0.137447	0.091327	0.059648	0.333414	0.3765	0.111807	0.187405	0.021663
Unshod Homo sapiens	BF	6	-0.148944	-0.070465	-0.133297	-0.157948	0.117128	0.038674	0.04174	0.033914	-0.047933	0.330718	0.123599	0.027624	0.078462	-0.122339
Unshod Homo sapiens	BF	7	0.213456	0.188291	-0.195834	-0.271382	-0.366071	-0.322627	-0.258195	-0.213937	-0.183058	-0.120315	-0.134697	-0.132534	-0.115565	-0.153999
Unshod Homo sapiens	BF	8	0.37859	0.36853	0.023811	0.046934	0.166452	0.108271	0.106679	0.112113	0.059518	0.090407	0.062626	-0.003645	0.007821	-0.019109
Unshod Homo sapiens	BG	1	-0.052653	-0.088244	-0.58653	-0.465065	-0.29812	-0.26904	-0.334174	-0.397966	-0.469473	0.185987	0.158583	-0.072105	-0.277441	-0.417705
Unshod Homo sapiens	BG	2	0.344201	0.293961	0.028474	0.040787	0.030879	0.063177	0.050064	0.089981	0.153564	0.276787	0.491164	0.294579	0.192081	0.141946
Unshod Homo sapiens	BG	3	0.035848	0.034152	-0.097008	-0.024622	0.407099	0.660812	0.375432	0.260696	0.171678	0.89096	0.830596	0.427382	0.382071	0.3055
Unshod Homo sapiens	BG	4	0.060827	0.128947	0.14091	0.189756	0.161182	0.169259	0.145154	0.156862	0.168751	0.162041	0.202393	0.176721	0.078969	0.089029
Unshod Homo sapiens	BG	5	0.211396	0.160958	-0.223532	-0.236284	-0.012937	0.00765	-0.034608	-0.143269	-0.230945	0.175782	0.20346	0.092959	0.038735	-0.086637
Unshod Homo sapiens	BG	6	0.07484	0.058206	-0.01073	-0.002792	-0.093945	-0.047944	-0.056038	-0.074058	-0.074595	0.020696	0.157553	0.078583	0.039641	0.044041
Unshod Homo sapiens	BH	1	-0.017327	-0.085725	-0.314806	-0.315613	-0.041537	-0.04315	-0.053303	-0.097374	-0.197847	0.21358	0.161189	0.033808	0.122579	-0.035263
Unshod Homo sapiens	BH	2	-0.006361	-0.011826	0.009591	-0.064559	0.047926	0.069311	0.056555	0.04662	0.006617	0.08953	0.085884	0.072202	0.026598	-0.054641
Unshod Homo sapiens	BH	3	0.092155	0.022334	0.134634	0.07334	0.190543	0.200907	0.245257	0.341468	0.347682	0.163198	0.1189	0.064409	0.10148	0.216618
Unshod Homo sapiens	BH	4	-0.094655	-0.096753	-0.124898	-0.192603	-0.012918	-0.045966	-0.083888	-0.165498	-0.131745	0.083167	-0.037023	-0.085166	-0.04237	-0.093654
Unshod Homo sapiens	BH	5	-0.000357	-0.001013	-0.072634	-0.066502	-0.070116	-0.007541	-0.016549	-0.032318	-0.085185	0.096126	0.156312	0.113695	0.038377	-0.003285
Unshod Homo sapiens	BH	6	-0.127008	-0.166129	0.055325	-0.004919	0.023614	0.040301	0.066341	0.06336	0.033482	-0.058098	-0.004852	0.06069	0.065094	0.00754
Unshod Homo sapiens	BI	1	0.674577	0.561908	-0.338864	-0.366622	-0.363093	-0.302082	-0.287202	-0.259531	-0.253508	-0.265825	-0.245334	-0.221801	-0.16298	-0.267966
Unshod Homo sapiens	BI	2	0.529552	0.435105	0.086675	0.265739	0.345383	0.299906	0.236095	0.186671	0.129501	0.229166	0.238455	0.212967	0.177664	0.089384
Unshod Homo sapiens	BI	3	0.48717	0.380825	-0.048383	-0.14965	-0.021706	-0.024203	0.015556	0.045622	0.043503	0.050987	-0.113521	-0.121807	-0.105445	-0.129202
Unshod Homo sapiens	BI	7	0.220632	0.03528	0.011229	-0.369744	0.07841	0.332055	0.345265	0.349598	0.334367	0.175177	0.254375	0.224254	0.097185	0.152264
Unshod Homo sapiens	BI	8	0.411249	0.507131	-0.070844	-0.116094	0.129519	0.084484	0.117353	0.139687	0.173333	0.432659	0.202262	0.097613	0.153421	0.10834
Unshod Homo sapiens	BI	10	0.467961	0.320904	0.029137	-0.211199	0.413678	0.636426	0.812285	0.839094	0.72567	0.831995	0.709046	0.714816	0.907413	0.803075
Unshod Homo sapiens	BJ	1	0.527834	0.59482	0.082631	0.075783	0.297266	0.64674	0.690904	0.624286	0.388305	0.625437	0.329184	0.416458	0.26845	0.427792
Unshod Homo sapiens	BJ	2	0.58541	0.620595	0.064106	0.021352	0.333919	0.464314	0.503712	0.491488	0.371032	0.400446	0.24035	0.251247	0.162116	0.208623
Unshod Homo sapiens	BJ	3	0.777887	0.874722	0.155466	-0.035344	0.52967	0.53025	0.514552	0.535915	0.3427	0.508697	0.316235	0.300749	0.076025	0.078802
Unshod Homo sapiens	BJ	4	0.412633	0.437745	0.039182	0.132784	0.483511	0.614388	0.615699	0.423956	0.114252	0.630198	0.630702	0.501009	0.317178	0.366224
Unshod Homo sapiens	BJ	5	0.609857	0.555145	-0.073069	-0.083584	0.448108	0.551405	0.421402	0.270427	0.039412	0.725607	0.528211	0.399267	0.188659	0.178817
Unshod Homo sapiens	BJ	6	0.283798	0.314537	0.045967	0.023753	0.215234	0.172756	0.08128	0.020061	-0.079428	0.819663	0.427345	0.238207	0.124796	0.025181
Unshod Homo sapiens	BK	1	0.727659	0.70856	0.084782	-0.104075	0.088385	0.02191	0.026586	0.014128	0.076993	0.545999	0.315486	0.256903	0.441697	0.235602
Unshod Homo sapiens	BK	2	0.0543	0.3408	0.0606	0.0483	0.1125	0.1889	0.1141	0.2213	0.2575	0.2441	-0.0657	-0.0922	0.0587	0.0573
Unshod Homo sapiens	BK	3	0.725437	0.842075	-0.000896	0.120991	0.13768	0.082825	0.042944	0.025944	-0.017496	0.072127	0.170244	0.198825	0.272401	0.27512
Unshod Homo sapiens	BK	4	0.414439	0.454216	0.024998	-0.06523	-0.018793	0.038799	0.030016	0.004288	-0.038925	0.478803	0.575888	0.290075	0.191413	0.180024
Unshod Homo sapiens	BK	5	0.324765	0.411088	-0.124493	-0.198419	-0.097127	-0.073835	-0.090776	-0.064837	-0.044053	0.084961	0.255611	0.09419	0.129232	-0.003218
Unshod Homo sapiens	BK	6	0.626219	0.631466	-0.158225	-0.106146	0.207973	0.142904	0.184534	0.146255	0.045569	0.018123	0.137489	0.205092	0.304369	0.323434
Unshod Homo sapiens	BK	7	0.095	0.6309	0.0366	0.0066	0.4665	0.3843	0.1218	0.1477	0.0979	0.5978	0.0908	0.0156	0.375	0.2235
Unshod Homo sapiens	BL	1	1.35661	1.21136	0.310218	-0.316419	0.375272	0.367106	0.364393	0.291368	0.177463	0.65006	0.488446	0.353727	0.284261	-0.026837
Unshod Homo sapiens	BL	2	0.569089	0.602835	-0.059391	-0.257132	0.470925	0.358868	0.251318	0.125239	0.066006	0.829192	0.683969	0.403868	0.314001	0.090302
Unshod Homo sapiens	BL	3	0.796927	0.632803	0.236282	-0.357623	0.428743	0.419129	0.380021	0.368251	0.188067	0.790695	0.674494	0.430059	0.337453	0.022476
Unshod Homo sapiens	BL	4	0.74077	0.603174	0.136032	-0.103306	0.575743	0.540078	0.518392	0.448009	0.294136	0.615022	0.460239	0.294947	0.272902	0.13775
Unshod Homo sapiens	BL	5	0.721896	0.626732	0.303577	-0.254805	0.102822	0.181887	0.236832	0.201804	0.143316	0.496753	0.565602	0.329474	0.14437	-0.038513
Unshod Homo sapiens	BL	6	0.702737	0.74729	0.059951	-0.089685	0.490211	0.51391	0.498828	0.337728	0.284873	1.12348	0.970935	0.60703	0.39507	0.159981
Unshod Homo sapiens	BL	7	0.644986	0.671777	-0.331633	-0.397762	-0.007228	0.058429	0.049621	-0.001346	-0.059558	0.351463	0.337299	0.232438	0.115785	0.033962
Unshod Homo sapiens	BM	1	0.487321	0.48975	-0.01658	-0.106154	0.021523	-0.149728	-0.075215	0.003746	0.076851	0.046784	0.335181	0.248662	0.39476	0.176517
Unshod Homo sapiens	BM	2	0.597047	0.60452	-0.215683	-0.30856	0.057206	-0.045993	-0.027993	-0.090154	-0.165738	0.341572	0.503075	0.262333	0.233359	0.090574
Unshod Homo sapiens	BM	3	0.530698	0.52351	-0.321243	-0.522793	0.038738	0.053166	0.130541	0.060105	-0.127451	0.125645	0.268973	0.366883	0.415741	0.307714
Unshod Homo sapiens	BM	4	0.409831	0.379611	0.067826	-0.16296	-0.184256	-0.136855	-0.0594	-0.069799	0.126893	-0.04763	-0.066873	0.089319	0.185917	0.261392
Unshod Homo sapiens	BM	5	0.235427	0.293651	-0.174511	-0.237952	-0.075221	-0.109329	-0.102829	-0.145652	-0.154464	0.302053	0.413375	0.212181	-0.002092	0.077817
Unshod Homo sapiens	BM	6	0.235047	0.27263	0.110616	0.17814	0.468082	0.29099	0.326806	0.291309	0.143784	0.313189	0.438892	0.520699	0.676437	0.522713
Unshod Homo sapiens	BN	1	0.063457	0.05653	0.026101	-0.013411	0.050182	0.052106	0.052837	0.058422	0.053723	0.039008	0.078177	0.065356	0.081893	0.044689
Unshod Homo sapiens	BN	2	0.307743	0.298734	-0.083343	-0.200015	0.059165	0.097355	0.073121	0.00561	-0.073049	0.069528	0.14549	0.092151	0.034314	-0.173635
Unshod Homo sapiens	BN	3	0.02805	-0.001464	-0.107945	-0.230886	0.332867	0.216036	0.201631	0.210342	0.136203	0.265196	0.306013	0.302404	0.29619	0.096629
Unshod Homo sapiens	BN	4	-0.042967	-0.031109	-0.089952	-0.247107	0.079195	0.076723	0.028092	-0.007627	-0.054674	0.076989	0.055409	-0.004213	0.029369	-0.126069
Unshod Homo sapiens	BN	5	0.321816	0.352528	0.079332	0.015046	0.194174	0.175485	0.236779	0.276423	0.137141	0.079864	0.202943	0.220567	0.255681	0.000848
Unshod Homo sapiens	BN	6	0.271763	0.148115	0.090414	0.011008	-0.038797	-0.106943	-0.123497	-0.065351	0.055932	0.103716	-0.099337	-0.268654	-0.318568	-0.266988
Unshod Homo sapiens	BN	7	0.088694	0.074132	-0.094985	-0.260318	-0.089212	-0.149707	-0.163221	-0.193139	-0.136708	-0.036781	0.09626	-0.017649	-0.06799	-0.214745
Unshod Homo sapiens	BO	2	0.092433	0.060119	-0.042885	-0.141126	0.046059	0.029061	-0.009432	-0.006473	-0.015731	0.113192	0.106155	0.104566	0.19009	0.126812
Unshod Homo sapiens	BO	3	0.171408	0.192033	-0.009625	-0.053874	-0.133408	-0.066228	-0.029509	0.031432	0.047166	-0.063653	-0.023041	0.063012	0.12504	0.149371
Unshod Homo sapiens	BO	4	0.862984	0.847774	0.057053	-0.129976	0.248626	0.141365	0.138362	0.099835	0.117617	0.440437	0.32525	0.36576	0.123753	0.385993
Unshod Homo sapiens	BO	5	0.918628	1.01711	0.225065	-0.162861	0.533625	0.194974	-0.030096	-0.12667	0.088595	0.807003	0.937223	0.99985	0.899789	0.843492
Unshod Homo sapiens	BO	6	0.456162	0.446295	-0.033673	-0.017976	0.432515	0.198973	0.158507	0.01273	-0.042537	0.606435	0.310237	0.322192	0.272109	0.348124
Unshod Homo sapiens	BO	7	0.009976	0.023502	-0.039381	-0.162689	0.103773	-0.123166	-0.225333	-0.164349	-0.057137	0.421287	0.294241	0.199058	0.088317	0.036256
Unshod Homo sapiens	BP	1	0.86982	0.76231	0.639036	-0.230996	1.32114	1.11736	0.97742	0.811155	0.809839	1.47112	1.15486	0.849148	1.02066	0.381031
Unshod Homo sapiens	BP	2	0.823685	0.757905	0.373074	-0.360982	0.430994	0.318983	0.356652	0.309221	0.370711	0.378175	0.468727	0.795611	0.671788	0.033011
Unshod Homo sapiens	BP	3	0.420202	0.460308	0.040877	-0.531633	0.609037	0.385649	0.332429	0.28621	0.217038	0.722983	0.611931	0.548057	0.32385	0.141928
Unshod Homo sapiens	BP	5	0.366043	0.400535	0.067867	-0.279292	0.079497	-0.063271	0.021769	0.066035	0.122938	0.183798	0.088111	0.183798	0.175976	-0.186296
Unshod Homo sapiens	BP	6	0.588934	0.448959	0.015334	-0.679007	0.374736	0.07418	0.159191	-0.088172	0.034056	0.688684	0.482883	0.301268	0.12445	-0.380971
Unshod Homo sapiens	BP	7	1.07821	0.942044	0.435392	-0.215469	0.697857	0.474161	0.423635	0.322106	0.279562	0.624222	0.500752	0.560329	0.487233	0.206425
Unshod Homo sapiens	BQ	1	0.219501	0.210913	-0.134158	-0.197366	0.311532	0.069388	-0.008341	-0.027509	-0.065787	0.376275	0.235124	0.036181	0.056501	0.021366
Unshod Homo sapiens	BQ	2	1.1039	0.891977	0.37898	-0.37902	0.196631	0.174055	0.241529	0.382781	0.317428	0.530854	0.581152	0.430944	0.417515	0.223161
Unshod Homo sapiens	BQ	3	0.242132	0.174167	-0.227421	-0.555806	0.187779	0.158832	0.154399	0.110239	0.038505	0.440163	0.588116	0.271516	0.302541	0.44551
Unshod Homo sapiens	BQ	5	0.290563	0.308105	0.238931	0.036981	0.161751	0.222442	0.306718	0.464397	0.51725	0.247655	0.259531	0.241652	0.358438	0.60895
Unshod Homo sapiens	BQ	6	0.10416	0.224769	-0.223393	-0.462843	0.006743	-0.095919	-0.040015	-0.006165	-0.095077	0.251667	0.081026	0.115906	0.256737	0.249094
Unshod Homo sapiens	BQ	7	0.297027	0.271916	-0.028131	-0.007183	0.031748	-0.007551	0.038958	0.025659	0.047011	0.101406	0.106706	0.006616	-0.014758	0.084979
Unshod Homo sapiens	BR	1	0.423313	0.41759	-0.023853	0.039301	0.020146	-0.055743	-0.104	-0.089891	-0.109678	0.001302	-0.007843	-0.045792	0.003952	-0.06238
Unshod Homo sapiens	BR	2	0.508423	0.407534	0.148289	0.192489	0.759684	0.430318	0.37042	0.291556	-0.067605	0.692564	0.563244	0.445728	0.176098	0.424027
Unshod Homo sapiens	BR	3	0.556497	0.592586	0.33532	0.214049	0.799603	0.73405	0.575916	0.466863	0.432573	0.946227	1.14673	1.36675	1.10348	1.00129
Unshod Homo sapiens	BR	4	0.088239	-0.044328	0.217917	-0.013597	-0.006679	0.032058	0.115165	0.22604	0.246641	0.006284	0.09495	0.016697	0.21938	0.253958
Unshod Homo sapiens	BR	5	0.93053	0.674149	0.289552	0.189417	0.366287	0.310259	0.312185	0.272815	0.187027	0.803274	0.253617	0.360243	0.288001	0.353259
Unshod Homo sapiens	BR	6	0.815167	0.738623	0.047909	0.012907	0.022879	-0.113762	-0.095917	-0.014394	-0.038521	0.046079	-0.042522	-0.175379	-0.10587	0.142817
Unshod Homo sapiens	BS	2	0.350956	0.351957	0.189525	-0.264151	0.175182	0.445455	0.549783	0.419529	0.28851	0.13053	0.393259	0.446012	0.292922	-0.119145
Unshod Homo sapiens	BS	3	-0.158604	-0.127807	-0.142311	-0.288198	-0.078741	-0.131385	-0.070609	-0.185206	-0.21708	0.132783	-0.179346	-0.257264	-0.472637	-0.571645
Unshod Homo sapiens	BS	4	0.231589	0.219511	-0.124571	-0.508283	-0.040696	0.031598	0.040176	0.032016	-0.041862	0.305736	0.176084	0.208344	0.113743	0.064135
Unshod Homo sapiens	BS	5	0.106013	0.190604	0.183474	0.034818	-0.085685	-0.069781	0.16661	0.404991	0.504541	0.10547	0.166168	0.14247	0.212012	0.222935
Unshod Homo sapiens	BS	6	0.537684	0.406391	-0.050982	-0.190911	0.54182	0.478417	0.504647	0.514069	0.357674	0.555739	0.735796	0.956268	0.695778	0.584519
Unshod Homo sapiens	BS	7	0.677089	0.550907	0.118709	-0.196524	0.294632	0.164269	0.38704	0.347894	0.204721	0.597399	0.732747	0.841041	0.632527	0.16468
Unshod Homo sapiens	BT	1	0.022023	-0.078907	-0.27908	-0.445218	-0.289267	-0.350138	-0.358313	-0.363171	-0.271917	-0.248104	-0.382369	-0.430498	-0.454728	-0.445838
Unshod Homo sapiens	BT	2	0.139634	0.085488	0.009692	-0.273258	0.036451	0.101598	0.203344	0.191178	0.286369	0.099772	0.077525	0.040756	0.045043	0.034565
Unshod Homo sapiens	BT	3	-0.209075	-0.193342	-0.117279	-0.117599	-0.046356	0.21916	0.182734	0.124838	0.037849	0.009863	0.035346	0.184772	0.092516	-0.130886
Unshod Homo sapiens	BT	5	0.093556	0.301301	-0.061371	-0.405479	0.115925	0.076513	0.049061	-0.072292	-0.053635	0.280157	0.191116	-0.053689	-0.003793	-0.068924
Unshod Homo sapiens	BT	6	0.400205	0.251151	0.241021	-0.116886	0.585927	0.576852	0.506675	0.400246	0.260489	0.929081	0.503348	0.56224	0.581694	0.214219
Unshod Homo sapiens	BT	7	0.307741	0.13537	0.15459	-0.107201	0.373815	0.299881	0.300617	0.240414	0.144189	1.04648	0.757414	0.222991	0.198545	0.160954
Unshod Homo sapiens	BU	1	0.505785	0.282209	0.117424	0.024332	0.516348	0.486043	0.328686	0.385148	0.3631	0.7297	0.3741	0.442783	0.48923	0.351364
Unshod Homo sapiens	BU	2	0.745204	0.710573	0.401701	0.253717	0.848393	0.680127	0.756872	0.682206	0.638094	1.13574	1.08146	1.42642	1.33091	1.07542
Unshod Homo sapiens	BU	3	0.642158	0.657389	0.113585	-0.293736	-0.075737	0.035194	0.115397	0.091458	0.09763	0.359291	0.316149	0.458636	0.298297	0.219877
Unshod Homo sapiens	BU	5	0.530915	0.38195	0.248333	-0.057916	0.568945	0.596354	0.49463	0.509927	0.535689	0.959091	0.775154	0.788495	0.79259	0.916829
Unshod Homo sapiens	BU	6	0.604792	0.655074	0.031023	-0.040229	0.556357	0.527299	0.493797	0.284046	0.249632	1.22143	0.762112	0.567961	0.70731	0.430455
Unshod Homo sapiens	BU	7	0.627906	0.765598	0.499265	0.022171	0.760711	0.640911	0.563289	0.401951	0.322883	1.39819	0.760936	0.760361	0.586845	0.41724
Unshod Homo sapiens	BV	1	0.331009	0.395742	-0.274414	-0.304782	0.122559	0.145176	0.049134	-0.041166	-0.117403	0.626881	0.591406	0.535171	0.228773	-0.010751
Unshod Homo sapiens	BV	2	0.359146	0.309816	-0.123295	-0.140134	0.071091	0.039113	-0.030394	-0.101734	-0.10785	0.28998	0.216664	0.22615	0.128865	-0.083934
Unshod Homo sapiens	BV	3	0.0613	0.4714	0.0316	0.0183	0.4283	0.2132	0.242	0.2059	0.0022	0.574	0.2284	0.0487	0.0036	0.0962
Unshod Homo sapiens	BV	4	0.298927	0.285316	0.094575	0.02671	0.262844	0.358818	0.299148	0.110376	0.000248	0.830403	0.86696	0.699615	0.387311	-0.266648
Unshod Homo sapiens	BV	5	0.245056	0.308727	0.06182	-0.081185	0.464384	0.552814	0.531295	0.393005	0.175197	0.503023	0.446972	0.428042	0.537409	-0.115728
Unshod Homo sapiens	BV	6	0.290318	0.217195	0.080846	0.077576	0.164596	0.294785	0.275878	0.152201	-0.019735	0.527183	0.736209	0.515971	0.525061	-0.162467
Unshod Homo sapiens	BW	1	0.811143	0.643343	0.00822	-0.076704	-0.039423	-0.001409	0.044327	0.051935	0.063194	0.05241	-0.042028	0.008939	0.160337	0.152061
Unshod Homo sapiens	BW	2	0.662787	0.508304	0.299213	0.298439	0.237959	0.307665	0.306805	0.281451	0.293356	0.558332	0.437965	0.323865	0.10445	0.03508
Unshod Homo sapiens	BW	3	0.463486	0.426333	0.053875	-0.172766	-0.015401	-0.026432	0.016471	-0.045581	0.030249	0.092056	0.217472	0.18398	-0.102802	-0.170513
Unshod Homo sapiens	BW	4	0.145626	0.019755	0.134493	-0.238553	0.00239	-0.08243	-0.210236	-0.163911	0.076675	0.132963	0.148559	-0.027209	-0.089017	-0.126279
Unshod Homo sapiens	BW	5	0.105158	0.179823	-0.146725	-0.130128	0.129441	0.142553	0.074491	0.001332	-0.011963	0.322077	0.400706	0.308929	0.090213	-0.024686
Unshod Homo sapiens	BW	6	0.456256	0.449976	-0.144436	-0.14554	-0.055065	-0.014663	-0.027332	-0.035702	-0.042866	0.016781	0.007351	-0.007423	0.047939	0.004234
Unshod Homo sapiens	BX	1	2.32369	2.31352	1.13088	0.447504	1.53607	1.46233	1.43929	1.40718	1.17181	1.97189	1.56966	1.28675	1.15713	0.439411
Unshod Homo sapiens	BX	2	0.702935	0.702857	-0.165799	-0.700897	0.173632	0.488443	0.574823	0.433444	0.252401	0.952865	0.967155	1.1041	0.985263	0.096586
Unshod Homo sapiens	BX	3	0.871115	0.988645	0.22777	-0.428644	0.532464	0.412271	0.342778	0.27531	0.022302	0.694742	0.571487	0.419139	0.549179	0.104267
Unshod Homo sapiens	BX	4	0.650294	0.392357	0.013859	-0.107926	0.427202	0.561593	0.405223	0.201451	0.220911	1.67568	1.17621	0.694303	0.615724	0.320992
Unshod Homo sapiens	BX	5	1.51975	1.5524	-0.045519	-0.417878	0.375051	0.289164	0.273524	0.241921	0.095824	0.647705	0.593766	0.446257	0.679576	-0.193828
Unshod Homo sapiens	BX	7	0.781464	0.872142	0.001667	-0.296171	0.423986	0.584702	0.545954	0.525276	0.303025	1.23437	0.882971	0.485217	0.43282	-0.169416
Unshod Homo sapiens	BY	2	0.722271	0.643512	0.476112	-0.25489	0.83818	0.728831	0.786917	0.778443	0.922214	1.44008	1.1919	1.34469	0.96462	0.889605
Unshod Homo sapiens	BY	3	0.852843	1.05581	0.300918	-0.064777	0.723659	0.614171	0.577422	0.535925	0.418849	0.974117	0.763875	0.591258	0.409524	0.479
Unshod Homo sapiens	BY	4	0.582866	0.687604	0.811678	-0.25001	1.59699	1.53936	1.66473	1.47683	1.59075	1.66622	1.07827	1.26097	1.32622	1.49498
Unshod Homo sapiens	BY	5	0.537847	0.51897	0.282288	0.021898	0.161274	0.032487	0.018884	0.162067	0.300734	0.224721	0.078769	-0.018348	-0.015325	0.066059
Unshod Homo sapiens	BY	7	1.56794	1.53095	1.47002	0.718139	2.15043	2.14383	2.1035	1.98774	1.99155	2.58069	1.74385	1.72174	2.23671	2.1324
Unshod Homo sapiens	DB	1	4.50867	4.52658	3.02307	2.67857	4.41613	4.75469	4.05293	3.93131	3.64895	4.79282	4.20917	4.34978	3.36658	2.7623
Unshod Homo sapiens	DB	2	2.18481	2.11227	1.41695	1.0796	2.69777	2.41274	2.20841	2.00503	1.72139	2.64806	1.76937	1.92284	1.73797	1.40449
Unshod Homo sapiens	DB	3	2.81702	2.86316	1.29763	0.478983	1.80191	1.94703	1.92212	1.89422	1.55707	2.05178	1.76599	1.91275	1.45636	1.15538
Unshod Homo sapiens	DB	5	3.38088	3.38087	1.09822	0.59296	1.82059	1.5234	1.42129	1.45421	0.94901	3.25788	2.92823	2.5634	1.77772	1.63141
Unshod Homo sapiens	DB	6	3.78268	3.76803	1.29359	0.946269	1.47427	1.24973	1.21423	0.992891	0.980149	1.52272	1.7186	1.62462	1.05079	1.05834
Unshod Homo sapiens	DC	2	1.50405	1.57143	0.595422	0.504204	0.584584	0.460041	0.563803	0.589707	0.674638	1.09913	0.900315	0.643769	0.487769	0.462636
Unshod Homo sapiens	DC	3	4.09027	4.27604	1.69035	0.887867	1.98413	1.66645	1.46784	1.3778	1.51646	2.78851	2.38445	1.75599	1.28615	1.12641
Unshod Homo sapiens	DC	4	2.98053	2.86393	1.75135	1.38146	2.41092	2.67415	2.59907	2.47585	2.11248	3.57797	2.91377	2.58436	2.2982	1.64405
Unshod Homo sapiens	DC	5	5.89286	5.34189	1.80658	1.12477	2.26774	2.14018	2.29733	2.20828	1.69992	3.32238	3.465	2.95228	2.35688	1.69919
Unshod Homo sapiens	DC	6	2.26228	2.29628	0.87508	0.375237	1.12667	1.08159	1.08371	1.00602	0.915546	1.86658	1.82516	1.50179	1.47909	0.992049
Unshod Homo sapiens	DC	7	2.82863	2.94367	0.687626	0.176587	0.266699	0.181425	0.136005	0.192102	0.158201	0.725365	0.970896	0.690341	0.545425	0.162158
Unshod Homo sapiens	DD	1	0.314772	0.339418	-0.112075	-0.18069	0.265171	0.342992	0.310362	0.374945	0.354754	0.214563	0.20316	0.213323	0.292331	0.174959
Unshod Homo sapiens	DD	2	0.390904	0.371477	0.0609	0.709764	0.42239	0.733971	0.458131	0.3046	0.373458	0.5653	0.9297	1.02423	0.911451	0.245394
Unshod Homo sapiens	DD	3	1.08461	1.2501	0.616235	0.162323	0.447978	1.26368	1.28501	0.996372	0.757538	2.94828	2.47199	2.1849	1.74246	1.4085
Unshod Homo sapiens	DD	5	3.05247	3.06752	0.925371	0.703905	1.76904	1.62018	1.23284	1.11836	1.02628	2.46737	2.01282	1.63878	1.51816	1.0487
Unshod Homo sapiens	DD	6	2.15842	2.23415	1.51486	1.40192	1.27614	1.6203	1.35093	1.3886	1.42771	1.55036	1.50703	2.01828	1.81318	1.18594
Unshod Homo sapiens	DD	7	2.02995	2.22854	1.08298	0.887262	1.80631	2.20439	2.05292	1.58447	1.30926	3.58658	2.86543	2.52893	2.44124	1.79683
Unshod Homo sapiens	DE	1	2.1205	2.38934	0.980015	0.822893	0.936307	0.835301	0.755948	0.699281	0.576278	0.941099	0.464713	0.297329	0.454403	0.579501
Unshod Homo sapiens	DE	2	4.79249	4.99392	3.76653	3.07292	5.15493	4.9656	4.70612	4.39648	3.81139	6.04111	5.08536	4.35283	4.37118	4.24265
Unshod Homo sapiens	DE	3	3.71361	3.79695	2.86408	2.14157	4.46878	4.43967	4.37575	3.90533	3.36351	5.69491	5.59938	4.76114	4.88448	4.46931
Unshod Homo sapiens	DE	4	4.41521	4.27653	2.66852	1.92524	4.09072	4.32083	4.14714	3.88959	3.56333	6.05172	4.59601	5.22592	5.43518	4.70748
Unshod Homo sapiens	DE	5	4.28328	3.83	2.06465	1.28917	3.12952	3.48065	3.62638	2.99508	2.91459	4.38418	3.71841	3.85522	3.83123	3.67364
Unshod Homo sapiens	DE	6	4.8092	5.23575	1.51735	1.07178	3.17541	3.00857	2.9583	2.67308	2.36438	3.76391	3.53055	3.43142	3.7145	3.18873
Unshod Homo sapiens	DF	13	3.87917	4.08794	1.57419	1.16396	2.84441	2.68688	2.32475	2.2674	1.885	4.38627	3.59022	3.01574	2.4996	2.44135
Unshod Homo sapiens	DF	14	4.66168	4.70647	2.22147	0.83186	2.18469	2.39482	2.40514	2.44134	2.24429	3.677	3.57139	3.12573	3.35415	3.06103
Unshod Homo sapiens	DF	15	4.22224	4.31651	2.22453	1.18566	2.88728	2.7931	2.70792	2.49659	2.04823	3.6915	3.58169	2.45843	2.93147	2.48287
Unshod Homo sapiens	DF	16	4.07683	4.14297	1.72292	1.04603	2.84241	2.99816	2.80696	2.66366	2.17767	4.25306	4.56875	4.12225	4.02421	3.14939
Unshod Homo sapiens	DF	17	4.0867	4.15236	1.65502	0.638549	2.73751	2.54791	2.43395	2.12103	1.81313	4.71123	3.65745	2.83577	2.79378	2.4758
Unshod Homo sapiens	DF	18	5.68443	5.61168	1.42373	0.608138	2.57718	2.47298	2.37094	2.265	2.07399	4.42732	3.74156	2.5919	2.81481	2.76838
Unshod Homo sapiens	DG	1	3.14143	2.8827	2.4784	1.38467	3.03157	3.27751	3.37543	3.29599	2.80106	4.84272	4.29589	3.96182	3.50184	3.10262
Unshod Homo sapiens	DG	2	3.99516	3.91337	2.76555	1.97096	3.42229	3.3039	3.59475	3.429	3.02957	5.24827	4.75037	4.57811	4.3813	2.88742
Unshod Homo sapiens	DG	4	3.73037	3.77217	1.28248	0.903505	2.23676	2.13424	2.34339	1.83003	1.36755	3.27713	2.55353	2.65606	2.78708	1.79509
Unshod Homo sapiens	DG	6	4.01669	4.08981	1.94397	1.15236	3.03816	2.88219	2.7155	2.02908	1.84121	3.58918	3.49341	3.46536	3.26556	2.26762
Unshod Homo sapiens	DG	7	3.38231	3.57408	1.59188	1.01396	2.01467	2.05557	2.19934	1.9279	1.69723	2.86203	2.89052	2.59816	2.44986	1.66336
Unshod Homo sapiens	DG	8	3.38014	3.50251	1.67981	1.07525	2.42422	2.48756	2.50534	1.97329	1.90762	4.31477	4.20714	3.16917	2.82996	2.32428
Unshod Homo sapiens	DH	1	2.87229	2.9754	1.40426	0.756641	2.67563	2.48656	2.129	1.78818	1.24735	3.03312	2.39283	1.63645	1.21946	0.366256
Unshod Homo sapiens	DH	2	2.4876	2.5523	0.703769	0.506306	1.57225	1.41707	1.30127	1.09226	0.768099	2.18535	2.05282	1.88467	1.8427	1.29027
Unshod Homo sapiens	DH	3	2.35853	2.60493	1.19607	0.488367	2.44609	2.30018	2.25403	2.06887	1.39233	1.86442	0.981712	1.28055	1.12916	0.952736
Unshod Homo sapiens	DH	6	3.53763	3.79562	1.00883	0.400752	2.81968	2.66209	2.47999	1.83424	1.37338	3.23421	2.74037	2.34229	2.23345	2.12477
Unshod Homo sapiens	DH	7	3.6986	3.73591	1.19169	0.435542	2.43865	2.07538	2.05674	1.86923	1.38499	2.76429	2.74751	2.58371	2.1734	1.86758
Unshod Homo sapiens	DH	8	4.52545	4.49052	1.69707	0.764324	3.24444	2.96975	2.81493	2.46819	1.90125	3.78694	3.49052	3.31002	3.2218	2.98895
Unshod Homo sapiens	DI	1	3.75706	3.88991	2.38802	1.55152	3.43383	2.9448	2.65564	2.21526	1.97085	4.54664	3.00852	2.47369	1.77701	1.27068
Unshod Homo sapiens	DI	2	3.83277	3.75858	2.0952	0.990799	2.37917	1.84092	1.60048	1.40727	1.35775	3.90036	2.09225	0.827746	1.1189	0.912103
Unshod Homo sapiens	DI	3	2.21231	2.24584	1.96814	0.972405	2.95874	3.00038	2.8805	2.68162	2.57556	4.16495	2.99674	3.10202	3.32385	3.23131
Unshod Homo sapiens	DI	4	2.62088	2.93079	1.95745	1.84896	3.44605	3.12367	2.92758	2.50905	2.04516	4.26745	3.59709	3.48438	3.39094	2.93967
Unshod Homo sapiens	DI	5	3.26208	3.36485	1.42008	0.932482	1.81636	1.60971	1.71624	1.49821	1.24128	3.34617	2.00739	1.8517	1.75571	1.01955
Unshod Homo sapiens	DI	6	2.76561	2.71919	1.88735	0.634571	2.52234	2.61018	2.60288	2.53188	2.19783	3.57061	2.60323	2.82882	2.72073	2.78113
Unshod Homo sapiens	DJ	1	2.78012	2.79414	1.44269	0.506638	2.35414	2.20715	2.23872	2.19639	1.9402	2.84734	2.34056	2.00246	1.99977	2.18115
Unshod Homo sapiens	DJ	2	3.86474	3.6915	0.327478	-0.399942	1.1008	0.646088	0.710464	0.272803	0.699479	2.35279	1.54896	1.35943	1.01368	0.798506
Unshod Homo sapiens	DJ	3	2.70814	2.73904	1.89532	0.986019	3.46122	3.39938	3.4087	3.33248	2.90453	4.77582	4.266	3.77034	3.0974	3.61287
Unshod Homo sapiens	DJ	4	2.4669	2.47574	0.783457	0.249575	1.8961	1.85186	1.44924	1.25767	1.03201	2.43563	2.60074	2.2853	2.00838	1.45966
Unshod Homo sapiens	DJ	5	3.85582	3.88812	1.79571	1.10318	3.02962	3.03963	2.84606	2.49209	2.15303	4.34853	3.82962	3.34653	3.13673	2.43579
Unshod Homo sapiens	DJ	6	3.89912	3.88481	1.57284	0.488464	2.97513	2.77472	2.60707	2.15523	1.81547	4.6054	3.58872	3.09722	2.88899	2.17468
Unshod Homo sapiens	DK	2	2.64814	2.69053	2.61553	1.40876	3.91542	4.0949	4.05618	3.98351	3.70438	4.78085	3.77053	3.17097	3.03528	2.55028
Unshod Homo sapiens	DK	4	2.95491	2.95696	1.87906	0.442146	2.29356	2.46627	2.72224	2.79561	2.70136	2.15761	2.10857	2.47282	2.74007	2.66092
Unshod Homo sapiens	DK	5	4.17154	4.16746	1.31535	0.152607	2.98757	3.11774	3.00388	2.83252	2.37969	3.65493	3.21417	3.0279	2.57129	2.32813
Unshod Homo sapiens	DK	7	5.76669	5.88708	2.68852	1.97892	3.79155	3.88973	3.9351	3.44496	3.11305	4.67079	4.70567	4.70965	4.33613	3.70661
Unshod Homo sapiens	DK	9	3.76959	3.7511	0.909025	0.775836	3.07277	2.89744	2.86961	2.41999	1.79327	4.27177	3.66365	3.83001	2.88724	1.86471
Unshod Homo sapiens	DK	10	4.62699	4.62997	1.60182	0.966926	3.25901	2.87815	2.89432	2.39653	1.93914	5.2135	4.85841	4.17008	3.27377	2.36819
Unshod Homo sapiens	DL	2	3.31514	3.11815	2.36816	1.40802	3.0292	3.10578	3.01188	3.04179	2.90352	5.32209	4.51644	3.67744	3.32267	3.57575
Unshod Homo sapiens	DL	3	3.83928	3.88153	1.58548	1.14136	2.30061	2.31568	2.2748	2.02283	1.6524	5.51839	4.76942	4.02237	3.03841	2.18095
Unshod Homo sapiens	DL	4	3.63411	3.54444	2.00387	1.10857	3.31168	3.27361	3.10893	2.66225	2.21085	5.00849	3.59305	3.36885	2.83485	3.00221
Unshod Homo sapiens	DL	6	4.94502	5.19804	1.42209	0.889566	1.93166	1.94312	1.74954	1.82183	1.53096	5.1308	3.97483	3.67603	3.09753	2.4676
Unshod Homo sapiens	DL	7	3.08527	3.19198	1.34255	0.424767	2.11827	1.85982	1.68625	1.62592	1.39888	4.39235	3.90242	3.29135	2.80297	2.27409
Unshod Homo sapiens	DL	8	4.00638	3.80342	1.55027	1.02278	2.70638	2.34883	1.96237	1.69748	1.51921	4.5091	3.9493	3.34699	2.0795	1.36368
Unshod Homo sapiens	DM	1	1.13951	1.04821	0.714639	0.127084	1.14327	1.34848	1.34287	1.23442	1.16926	1.51771	1.28696	1.15603	1.10765	0.996743
Unshod Homo sapiens	DM	2	2.51253	2.64034	1.51421	0.703855	2.38387	2.2257	2.04789	1.7585	1.65839	3.16718	1.80144	2.08281	1.80609	1.56704
Unshod Homo sapiens	DM	3	2.05619	2.02866	1.46017	0.588354	2.98167	2.88785	2.81423	2.48086	1.99152	3.47259	3.07063	2.53374	2.32112	2.07486
Unshod Homo sapiens	DM	4	1.99241	2.10878	0.742612	0.326193	1.90745	1.80469	1.82962	1.44691	1.17999	3.50194	2.11831	1.98582	2.1142	1.52426
Unshod Homo sapiens	DM	5	3.67825	3.79277	0.933267	0.561302	1.64857	1.55446	1.52595	1.34709	1.11668	2.74279	1.24955	1.65646	1.2884	1.03221
Unshod Homo sapiens	DM	6	3.01877	3.12702	1.9132	1.00337	2.8453	2.7056	2.60317	2.28695	1.80498	4.69018	3.24949	2.9666	2.56047	2.52787
Unshod Homo sapiens	DN	1	4.07811	4.17861	1.41374	0.920512	2.77725	2.33568	2.18378	1.70069	1.21386	3.52057	2.41449	1.8458	1.63713	1.12911
Unshod Homo sapiens	DN	3	3.87261	3.59313	2.53202	1.68067	3.75976	3.50275	3.45486	3.08937	2.47901	3.6927	3.01118	2.81826	2.20604	1.78442
Unshod Homo sapiens	DN	5	4.13256	4.17524	2.18001	1.5465	3.36948	3.11055	2.90594	2.30336	1.57546	4.88391	3.18706	2.48504	2.33313	1.69301
Unshod Homo sapiens	DN	6	3.87949	3.84892	1.67745	0.377315	2.72935	2.93451	2.83344	2.51537	2.20696	3.71015	3.20923	2.59429	1.91085	1.7899
Unshod Homo sapiens	DN	7	4.85469	4.91417	1.60926	0.892397	2.88437	2.68301	2.20751	1.70641	1.43703	4.93661	3.21572	2.42122	1.94773	1.88602
Unshod Homo sapiens	DN	8	3.88871	3.8838	2.37801	1.06389	3.98658	3.89873	3.73185	3.10599	2.46691	5.28344	4.0069	3.36437	2.74881	2.27264
Unshod Homo sapiens	DO	10	1.6453	2.1578	1.7486	1.8088	1.7363	1.5268	1.5084	1.2811	1.153	2.2256	1.9285	1.1732	1.6586	1.5574
Unshod Homo sapiens	DO	11	2.64995	2.78283	2.45752	1.8585	3.10408	3.06165	3.04694	2.77427	2.62343	3.97773	3.29244	3.06485	2.62991	2.04854
Unshod Homo sapiens	DO	12	2.89245	2.94396	2.14878	1.54636	3.35478	3.35252	3.18889	2.85422	2.47991	3.97744	2.86533	2.98073	3.28277	2.59666
Unshod Homo sapiens	DO	13	3.29643	3.41992	1.98006	1.03613	2.50791	2.66158	2.66728	2.45253	2.24246	2.7277	2.37226	2.43742	2.56696	2.69766
Unshod Homo sapiens	DO	14	3.49814	3.37291	1.76165	0.822423	1.77217	2.17168	2.28032	2.29133	2.12274	2.53121	2.67317	2.62333	2.37421	2.34684
Unshod Homo sapiens	DO	15	3.17108	3.09157	1.88741	1.24267	3.08481	2.85265	2.69516	2.39226	2.06442	4.09706	3.13736	3.03573	2.248	2.16839
Unshod Homo sapiens	DP	1	3.46538	3.45336	2.26255	1.41374	4.03122	4.02658	3.85018	3.42548	2.96488	4.40376	3.21133	3.73956	3.99197	3.64429
Unshod Homo sapiens	DP	2	3.6049	3.60811	1.90634	0.595967	2.48619	2.65013	2.56119	2.42908	2.28832	3.76661	2.94929	2.81028	2.74938	2.84004
Unshod Homo sapiens	DP	3	3.3811	3.3319	1.91789	0.968905	3.16119	3.2407	3.12417	2.83483	2.25143	3.89698	2.74503	2.76847	2.54387	2.60656
Unshod Homo sapiens	DP	4	3.64341	3.68673	1.8278	0.636646	3.18021	3.38059	3.10184	2.3555	2.0738	3.45135	4.05507	3.60964	3.00755	3.08385
Unshod Homo sapiens	DP	5	4.38097	4.39942	1.96463	0.893746	2.48538	2.6785	2.50323	2.15829	1.97087	2.87094	2.7279	3.03905	2.92591	2.57417
Unshod Homo sapiens	DP	6	4.31802	4.27128	1.87946	0.781466	3.14518	3.23219	2.90952	2.33917	1.91963	3.48052	3.23665	3.64921	3.13817	2.91661
Unshod Homo sapiens	DQ	1	2.01083	2.08343	0.7544	0.256724	1.17071	1.43414	1.43476	1.45573	1.31847	2.19809	1.53716	1.16406	1.03141	0.871746
Unshod Homo sapiens	DQ	3	1.71257	1.63443	0.946118	0.303071	1.16572	1.29424	1.20169	1.23053	1.44769	1.93719	1.12387	1.03378	0.905863	0.766885
Unshod Homo sapiens	DQ	5	2.24682	2.21321	1.71581	0.857445	2.25347	2.57807	2.76281	2.86191	2.73989	2.31773	1.98675	2.07992	2.08869	2.14635
Unshod Homo sapiens	DQ	8	2.35737	2.27029	1.45753	0.650263	2.07865	2.29522	2.4058	2.45093	2.2609	2.00143	1.56911	1.88138	1.85812	1.72917
Unshod Homo sapiens	DQ	9	2.86025	2.84612	1.71699	0.712214	1.99108	2.24042	2.34353	2.44168	2.37028	2.90014	2.28746	2.09557	2.14864	1.98885
Laetoli G1	G1-25		2.4696	2.4514	1.6995	1.5658	1.932	2.1259	2.0058	1.9458	1.8622	1.6585	1.1556	1.1937	1.2413	1.1309
Laetoli G2	G1-27		2.4716	2.4739	1.743	1.6364	1.6492	1.4863	1.5072	1.5111	1.123	1.2613	0.694	0.7147	0.8433	0.3596
Laetoli G3	G1-33		2.5182	2.5172	1.5929	1.455	1.4503	1.8637	1.9926	2.0694	2.0744	1.3824	1.1664	1.5028	1.402	1.3236
Laetoli G4	G1-34		2.5993	2.6871	1.4225	1.2495	1.6023	1.5404	1.605	1.579	1.5162	1.4172	0.671	0.7257	1.0675	0.9965
Laetoli G5	G1-35		2.5069	2.5252	1.3296	1.1928	1.4689	1.6826	1.7457	1.5948	1.075	1.4904	0.9796	1.1478	1.3051	1.0347
Laetoli A	A3		1.51804	1.77759	2.13766	1.818	1.27957	1.63392	1.93972	1.91694	1.63783	1.15825	1.2939	1.18916	1.20068	1.08994
Laetoli A	A2		1.95177	1.88116	1.54932	1.07669	1.056	1.3267	1.29538	0.935004	0.923675	0.8921	0.292648	0.164426	0.194615	0.304993
Laetoli S1	L8-S1-2		3.1089	3.0354	1.6784	1.359	1.5504	1.6891	1.5881	1.4799	1.2457	1.2513	1.552	1.4519	1.3837	1.1833
Laetoli S2	L8-S1-4		3.0528	2.9247	1.9314	1.6753	2.2873	2.4636	2.4312	2.1527	1.7513	1.3014	2.2101	2.111	2.1492	1.5518
