# Supplementary material for: Footprint evidence of early hominin locomotor diversity at Laetoli, Tanzania
Source: Nature. 2021 Dec 1;600(7889):468–71. doi: 10.1038/s41586-021-04187-7 (PMC8674131; doi:10.1038/s41586-021-04187-7)
Supplement: Supplementary file 5 — Source Data Extended Data Fig. 3 [file 41586_2021_4187_MOESM5_ESM.xlsx]

## Sheet: Sheet1
Total Time Bears were present on video (sec)	183318
Total Time Bears spent independently bipdal (locomotor+postural) (sec)	166
Percent of total time spent indepently bipedal	0.00090553
Percent of total bipedal time that was postural (%)	0.588235
Percent of total bipedal time that was locomotor (%)	0.411765
Percent of total indepent locomotor instances where 4+ steps where taken	0.0714286
likelihood of a Laetoli A-like occurance=	2.66332e-05
# Indep. steps taken while bipedally locomoting	# Instances where that # of steps were taken
0	20
1	5
2	6
3	2
Occurance of 4+ Steps	1
total # of independent Locomotor Instances	34
