# Supplementary material for: Footprint evidence of early hominin locomotor diversity at Laetoli, Tanzania
Source: Nature. 2021 Dec 1;600(7889):468–71. doi: 10.1038/s41586-021-04187-7 (PMC8674131; doi:10.1038/s41586-021-04187-7)
Supplement: Supplementary file 6 — Source Data Extended Data Fig. 4 [file 41586_2021_4187_MOESM6_ESM.xlsx]

## Sheet: Panel A-forefoot-step length
Laetoli G1 data from ref. 42
Laetoli G2/3 data from ref. 4
Laetoli S1 data from ref. 32
Unshod Homo sapiens data from ref. 20,21 (n= 85 footprints from 29 adults)
Bipedal Pan troglodytes data from ref. 42 (n=43 footprints from 2 subadult chimpanzees)
Species	Forefoot width (mm)	Step Length (mm)	Ratio between Forefoot width/Step Length (%)
Pleistocene Homo sapiens (Engare Sero)	75.779	463.319	0.163557
Pleistocene Homo sapiens (Engare Sero)	86.258	413.92	0.208393
Pleistocene Homo sapiens (Engare Sero)	102.05	390.958	0.261025
Pleistocene Homo sapiens (Engare Sero)	65.055	549.51	0.118387
Pleistocene Homo sapiens (Engare Sero)	69.564	547.169	0.127134
Pleistocene Homo sapiens (Engare Sero)	88.944	463.158	0.192038
Pleistocene Homo sapiens (Engare Sero)	67.546	558.208	0.121005
Pleistocene Homo sapiens (Engare Sero)	100.045	438.027	0.228399
Pleistocene Homo sapiens (Engare Sero)	74.872	429.93	0.174149
Pleistocene Homo sapiens (Engare Sero)	68.003	451.489	0.150619
Pleistocene Homo sapiens (Engare Sero)	70.381	460.913	0.152699
Pleistocene Homo sapiens (Engare Sero)	69.002	403.194	0.171138
Pleistocene Homo sapiens (Engare Sero)	119.898	1096.78	0.109318
Pleistocene Homo sapiens (Engare Sero)	115.966	1104.15	0.105027
Pleistocene Homo sapiens (Engare Sero)	93.789	555.13	0.16895
Pleistocene Homo sapiens (Engare Sero)	76.806	725.573	0.105856
Pleistocene Homo sapiens (Engare Sero)	90.138	443.68	0.20316
Pleistocene Homo sapiens (Engare Sero)	74.788	452.992	0.165098
Pleistocene Homo sapiens (Engare Sero)	81.555	599.326	0.136078
Pleistocene Homo sapiens (Engare Sero)	68.347	433.155	0.157789
Pleistocene Homo sapiens (Engare Sero)	77.811	598.038	0.13011
Pleistocene Homo sapiens (Engare Sero)	78.578	861.87	0.0911715
Pleistocene Homo sapiens (Engare Sero)	78.114	846.962	0.0922285
Pleistocene Homo sapiens (Engare Sero)	75.168	524.8	0.143232
Pleistocene Homo sapiens (Engare Sero)	68.097	458.345	0.148571
Pleistocene Homo sapiens (Engare Sero)	73.518	453.682	0.162047
Pleistocene Homo sapiens (Engare Sero)	96.24	435.547	0.220964
Pleistocene Homo sapiens (Engare Sero)	97.582	443.549	0.220003
Pleistocene Homo sapiens (Engare Sero)	82.555	392.287	0.210445
Pleistocene Homo sapiens (Engare Sero)	95.233	456.473	0.208628
Pleistocene Homo sapiens (Engare Sero)	84.709	420.212	0.201586
Pleistocene Homo sapiens (Engare Sero)	74.673	485.745	0.153729
Pleistocene Homo sapiens (Engare Sero)	89.222	464.414	0.192117
Pleistocene Homo sapiens (Engare Sero)	102.122	447.7	0.228104
Pleistocene Homo sapiens (Engare Sero)	107.074	450.424	0.237718
Pleistocene Homo sapiens (Engare Sero)	107.366	742.016	0.144695
Pleistocene Homo sapiens (Engare Sero)	99.479	468.266	0.212441
Pleistocene Homo sapiens (Engare Sero)	106.042	501.511	0.211445
Pleistocene Homo sapiens (Engare Sero)	86.436	526.118	0.16429
Pleistocene Homo sapiens (Engare Sero)	77.423	449.908	0.172086
Pleistocene Homo sapiens (Engare Sero)	80.002	516.441	0.15491
Pleistocene Homo sapiens (Engare Sero)	67.685	445.813	0.151824
Pleistocene Homo sapiens (Engare Sero)	53.106	417.542	0.127187
Pleistocene Homo sapiens (Engare Sero)	76.026	577.93	0.131549
Pleistocene Homo sapiens (Engare Sero)	68.938	502.334	0.137235
Pleistocene Homo sapiens (Engare Sero)	91.685	445.844	0.205644
Pleistocene Homo sapiens (Engare Sero)	114.586	545.138	0.210196
Pleistocene Homo sapiens (Engare Sero)	76.591	359.301	0.213167
Pleistocene Homo sapiens (Engare Sero)	92.842	353.504	0.262634
Pleistocene Homo sapiens (Engare Sero)	80.711	525.533	0.153579
Pleistocene Homo sapiens (Engare Sero)	81.154	383.184	0.211789
Pleistocene Homo sapiens (Engare Sero)	85.648	414.409	0.206675
Pleistocene Homo sapiens (Engare Sero)	99.342	441.092	0.225218
Pleistocene Homo sapiens (Engare Sero)	92.856	455.776	0.203732
Pleistocene Homo sapiens (Engare Sero)	92.33	436.073	0.211731
Pleistocene Homo sapiens (Engare Sero)	95.242	425.058	0.224068
Ursus americanus	87.5	275	0.318182
Ursus americanus	75	275	0.272727
Ursus americanus	81.25	237.5	0.342105
Ursus americanus	81.25	437.5	0.185714
Ursus americanus	87.5	387.5	0.225806
Ursus americanus	68.75	250	0.275
Ursus americanus	88.9	285.75	0.311111
Ursus americanus	88.9	330.2	0.269231
Ursus americanus	88.9	317.5	0.28
Ursus americanus	88.9	393.7	0.225806
Ursus americanus	88.9	342.9	0.259259
Ursus americanus	88.9	228.6	0.388889
Ursus americanus	95.25	234.95	0.405405
Ursus americanus	88.9	412.75	0.215385
Ursus americanus	63.5	165.1	0.384615
Ursus americanus	63.5	165.1	0.384615
Ursus americanus	63.5	158.75	0.4
Ursus americanus	82.55	304.8	0.270833
Ursus americanus	76.2	292.1	0.26087
Ursus americanus	82.55	304.8	0.270833
Ursus americanus	82.55	228.6	0.361111
Ursus americanus	69.85	241.3	0.289474
Ursus americanus	76.2	292.1	0.26087
Ursus americanus	82.55	342.9	0.240741
Ursus americanus	63.5	292.1	0.217391
Ursus americanus	69.85	254	0.275
Ursus americanus	63.5	203.2	0.3125
Ursus americanus	82.55	482.6	0.171053
Ursus americanus	82.55	355.6	0.232143
Laetoli A	97	335	0.289552

## Sheet: Panel  B-heel width-step length
Laetoli G1 data from ref. 42
Laetoli G2/3 data from ref. 4
Laetoli S1 data from ref. 32
Unshod Homo sapiens data from ref. 20,21 (n= 85 footprints from 29 adults)
Bipedal Pan troglodytes data from ref. 42 (n=43 footprints from 2 subadult chimpanzees)
Species	Heel Width (mm)	Step Length (mm)	Ratio of Heel width to Step Length
Pleistocene Homo sapiens (Engare Sero)	49.661	463.319	0.107185
Pleistocene Homo sapiens (Engare Sero)	58.67	413.92	0.141742
Pleistocene Homo sapiens (Engare Sero)	52.616	390.958	0.134582
Pleistocene Homo sapiens (Engare Sero)	63.263	549.51	0.115126
Pleistocene Homo sapiens (Engare Sero)	51.07	547.169	0.093335
Pleistocene Homo sapiens (Engare Sero)	56.714	463.158	0.122451
Pleistocene Homo sapiens (Engare Sero)	50.202	558.208	0.0899342
Pleistocene Homo sapiens (Engare Sero)	52.038	438.027	0.118801
Pleistocene Homo sapiens (Engare Sero)	69.797	429.93	0.162345
Pleistocene Homo sapiens (Engare Sero)	58.096	451.489	0.128676
Pleistocene Homo sapiens (Engare Sero)	48.31	460.913	0.104814
Pleistocene Homo sapiens (Engare Sero)	81.336	1096.78	0.0741591
Pleistocene Homo sapiens (Engare Sero)	88.255	1104.15	0.07993
Pleistocene Homo sapiens (Engare Sero)	79.067	555.13	0.14243
Pleistocene Homo sapiens (Engare Sero)	47.07	725.573	0.0648729
Pleistocene Homo sapiens (Engare Sero)	64.944	443.68	0.146376
Pleistocene Homo sapiens (Engare Sero)	42.4	452.992	0.0935999
Pleistocene Homo sapiens (Engare Sero)	63.097	599.326	0.10528
Pleistocene Homo sapiens (Engare Sero)	62.901	598.038	0.105179
Pleistocene Homo sapiens (Engare Sero)	48.127	861.87	0.0558402
Pleistocene Homo sapiens (Engare Sero)	49.755	846.962	0.0587453
Pleistocene Homo sapiens (Engare Sero)	44.011	458.345	0.0960216
Pleistocene Homo sapiens (Engare Sero)	50.934	453.682	0.112268
Pleistocene Homo sapiens (Engare Sero)	63.358	435.547	0.145468
Pleistocene Homo sapiens (Engare Sero)	69.057	443.549	0.155692
Pleistocene Homo sapiens (Engare Sero)	57.976	392.287	0.14779
Pleistocene Homo sapiens (Engare Sero)	66.53	456.473	0.145748
Pleistocene Homo sapiens (Engare Sero)	59.666	420.212	0.14199
Pleistocene Homo sapiens (Engare Sero)	53.521	485.745	0.110183
Pleistocene Homo sapiens (Engare Sero)	51.159	464.414	0.110158
Pleistocene Homo sapiens (Engare Sero)	56.671	447.7	0.126583
Pleistocene Homo sapiens (Engare Sero)	62.755	450.424	0.139324
Pleistocene Homo sapiens (Engare Sero)	65.05	742.016	0.0876666
Pleistocene Homo sapiens (Engare Sero)	69.771	468.266	0.148999
Pleistocene Homo sapiens (Engare Sero)	59.034	501.511	0.117712
Pleistocene Homo sapiens (Engare Sero)	58.31	526.118	0.110831
Pleistocene Homo sapiens (Engare Sero)	56.154	449.908	0.124812
Pleistocene Homo sapiens (Engare Sero)	66.098	516.441	0.127988
Pleistocene Homo sapiens (Engare Sero)	43.489	445.813	0.0975499
Pleistocene Homo sapiens (Engare Sero)	45.136	417.542	0.108099
Pleistocene Homo sapiens (Engare Sero)	57.368	577.93	0.0992646
Pleistocene Homo sapiens (Engare Sero)	60.809	445.844	0.136391
Pleistocene Homo sapiens (Engare Sero)	62.29	545.138	0.114265
Pleistocene Homo sapiens (Engare Sero)	54.086	359.301	0.150531
Pleistocene Homo sapiens (Engare Sero)	62.45	353.504	0.17666
Pleistocene Homo sapiens (Engare Sero)	67.738	525.533	0.128894
Pleistocene Homo sapiens (Engare Sero)	77.026	383.184	0.201016
Pleistocene Homo sapiens (Engare Sero)	67.386	414.409	0.162607
Pleistocene Homo sapiens (Engare Sero)	68.832	441.092	0.156049
Pleistocene Homo sapiens (Engare Sero)	67.768	455.776	0.148687
Pleistocene Homo sapiens (Engare Sero)	73.409	436.073	0.168341
Pleistocene Homo sapiens (Engare Sero)	73.627	425.058	0.173216
Pleistocene Homo sapiens (Engare Sero)	77.98	452.933	0.172167
Ursus americanus	37.5	275	0.136364
Ursus americanus	37.5	275	0.136364
Ursus americanus	50	237.5	0.210526
Ursus americanus	50	437.5	0.114286
Ursus americanus	37.5	387.5	0.0967742
Ursus americanus	31.25	250	0.125
Ursus americanus	38.1	285.75	0.133333
Ursus americanus	38.1	330.2	0.115385
Ursus americanus	44.45	317.5	0.14
Ursus americanus	44.45	393.7	0.112903
Ursus americanus	50.8	342.9	0.148148
Ursus americanus	44.45	228.6	0.194444
Ursus americanus	44.45	234.95	0.189189
Ursus americanus	50.8	412.75	0.123077
Ursus americanus	31.75	165.1	0.192308
Ursus americanus	38.1	165.1	0.230769
Ursus americanus	31.75	158.75	0.2
Ursus americanus	57.15	304.8	0.1875
Ursus americanus	50.8	292.1	0.173913
Ursus americanus	50.8	304.8	0.166667
Ursus americanus	44.45	228.6	0.194444
Ursus americanus	50.8	241.3	0.210526
Ursus americanus	50.8	292.1	0.173913
Ursus americanus	50.8	342.9	0.148148
Ursus americanus	31.75	292.1	0.108696
Ursus americanus	38.1	254	0.15
Ursus americanus	38.1	203.2	0.1875
Ursus americanus	50.8	482.6	0.105263
Ursus americanus	50.8	355.6	0.142857
Laetoli A3	65	335	0.19403

## Sheet: Panel C-heel width-foreft width
Laetoli G1 data from ref. 42
Laetoli G2/3 data from ref. 4
Laetoli S1 data from ref. 32
Unshod Homo sapiens data from ref. 20,21 (n= 85 footprints from 29 adults)
Bipedal Pan troglodytes data from ref. 42 (n=45 footprints from 2 subadult chimpanzees)
Species	Heel Width (mm)	Forefoot width (mm)	Ratio of Heel Width to Forefoot Width (mm)
Pleistocene Homo sapiens (Engare Sero)	77.421	96.128	0.805395
Pleistocene Homo sapiens (Engare Sero)	54.459	63.094	0.863141
Pleistocene Homo sapiens (Engare Sero)	68.154	78.259	0.870877
Pleistocene Homo sapiens (Engare Sero)	49.661	75.779	0.65534
Pleistocene Homo sapiens (Engare Sero)	42.059	57.552	0.7308
Pleistocene Homo sapiens (Engare Sero)	80.1	126.879	0.63131
Pleistocene Homo sapiens (Engare Sero)	58.67	86.258	0.680169
Pleistocene Homo sapiens (Engare Sero)	52.616	102.05	0.51559
Pleistocene Homo sapiens (Engare Sero)	63.263	65.055	0.972454
Pleistocene Homo sapiens (Engare Sero)	51.07	69.564	0.734144
Pleistocene Homo sapiens (Engare Sero)	63.46	99.938	0.634994
Pleistocene Homo sapiens (Engare Sero)	53.852	80.654	0.667692
Pleistocene Homo sapiens (Engare Sero)	56.714	88.944	0.637637
Pleistocene Homo sapiens (Engare Sero)	50.202	67.546	0.743227
Pleistocene Homo sapiens (Engare Sero)	53.712	76.724	0.700068
Pleistocene Homo sapiens (Engare Sero)	54.214	80.895	0.670177
Pleistocene Homo sapiens (Engare Sero)	48.721	77.952	0.625013
Pleistocene Homo sapiens (Engare Sero)	52.612	74.928	0.702167
Pleistocene Homo sapiens (Engare Sero)	70.013	106.002	0.660488
Pleistocene Homo sapiens (Engare Sero)	53.971	90.659	0.595319
Pleistocene Homo sapiens (Engare Sero)	52.038	100.045	0.520146
Pleistocene Homo sapiens (Engare Sero)	61.149	91.254	0.670097
Pleistocene Homo sapiens (Engare Sero)	53.087	63.411	0.837189
Pleistocene Homo sapiens (Engare Sero)	75.581	91.548	0.825589
Pleistocene Homo sapiens (Engare Sero)	65.337	101.552	0.643385
Pleistocene Homo sapiens (Engare Sero)	76.852	90.247	0.851574
Pleistocene Homo sapiens (Engare Sero)	69.797	74.872	0.932218
Pleistocene Homo sapiens (Engare Sero)	58.096	68.003	0.854315
Pleistocene Homo sapiens (Engare Sero)	48.31	70.381	0.686407
Pleistocene Homo sapiens (Engare Sero)	73.077	107.838	0.677655
Pleistocene Homo sapiens (Engare Sero)	81.336	119.898	0.678377
Pleistocene Homo sapiens (Engare Sero)	88.255	115.966	0.761042
Pleistocene Homo sapiens (Engare Sero)	79.067	93.789	0.843031
Pleistocene Homo sapiens (Engare Sero)	76.655	105.513	0.726498
Pleistocene Homo sapiens (Engare Sero)	44.821	88.549	0.506172
Pleistocene Homo sapiens (Engare Sero)	47.07	76.806	0.612843
Pleistocene Homo sapiens (Engare Sero)	64.944	90.138	0.720495
Pleistocene Homo sapiens (Engare Sero)	55.956	76.652	0.730001
Pleistocene Homo sapiens (Engare Sero)	42.4	74.788	0.566936
Pleistocene Homo sapiens (Engare Sero)	63.097	81.555	0.773674
Pleistocene Homo sapiens (Engare Sero)	48.3	82.605	0.58471
Pleistocene Homo sapiens (Engare Sero)	47.011	59.534	0.78965
Pleistocene Homo sapiens (Engare Sero)	49.503	70.576	0.701414
Pleistocene Homo sapiens (Engare Sero)	62.901	77.811	0.808382
Pleistocene Homo sapiens (Engare Sero)	48.127	78.578	0.612474
Pleistocene Homo sapiens (Engare Sero)	49.755	78.114	0.636954
Pleistocene Homo sapiens (Engare Sero)	45.338	66.959	0.677101
Pleistocene Homo sapiens (Engare Sero)	44.011	68.097	0.646299
Pleistocene Homo sapiens (Engare Sero)	51.266	67.357	0.761109
Pleistocene Homo sapiens (Engare Sero)	50.934	73.518	0.69281
Pleistocene Homo sapiens (Engare Sero)	63.358	96.24	0.658333
Pleistocene Homo sapiens (Engare Sero)	69.057	97.582	0.707682
Pleistocene Homo sapiens (Engare Sero)	62.039	90.062	0.688848
Pleistocene Homo sapiens (Engare Sero)	50.99	114.824	0.444071
Pleistocene Homo sapiens (Engare Sero)	80.136	92.06	0.870476
Pleistocene Homo sapiens (Engare Sero)	57.976	82.555	0.702271
Pleistocene Homo sapiens (Engare Sero)	66.53	95.233	0.698602
Pleistocene Homo sapiens (Engare Sero)	59.666	84.709	0.704364
Pleistocene Homo sapiens (Engare Sero)	53.521	74.673	0.716738
Pleistocene Homo sapiens (Engare Sero)	51.159	89.222	0.57339
Pleistocene Homo sapiens (Engare Sero)	56.671	102.122	0.554934
Pleistocene Homo sapiens (Engare Sero)	62.755	107.074	0.58609
Pleistocene Homo sapiens (Engare Sero)	65.05	107.366	0.605872
Pleistocene Homo sapiens (Engare Sero)	77.316	136.647	0.565808
Pleistocene Homo sapiens (Engare Sero)	69.771	99.479	0.701364
Pleistocene Homo sapiens (Engare Sero)	59.034	106.042	0.556704
Pleistocene Homo sapiens (Engare Sero)	58.31	86.436	0.674603
Pleistocene Homo sapiens (Engare Sero)	57.554	85.886	0.670121
Pleistocene Homo sapiens (Engare Sero)	56.154	77.423	0.725288
Pleistocene Homo sapiens (Engare Sero)	50.629	78.824	0.642304
Pleistocene Homo sapiens (Engare Sero)	58.451	95.657	0.611048
Pleistocene Homo sapiens (Engare Sero)	67.119	100.001	0.671183
Pleistocene Homo sapiens (Engare Sero)	66.098	80.002	0.826204
Pleistocene Homo sapiens (Engare Sero)	43.489	67.685	0.64252
Pleistocene Homo sapiens (Engare Sero)	47.07	61.072	0.77073
Pleistocene Homo sapiens (Engare Sero)	45.136	53.106	0.849923
Pleistocene Homo sapiens (Engare Sero)	49.495	56.729	0.872481
Pleistocene Homo sapiens (Engare Sero)	57.368	76.026	0.754584
Pleistocene Homo sapiens (Engare Sero)	60.758	82.677	0.734884
Pleistocene Homo sapiens (Engare Sero)	61.741	77.646	0.79516
Pleistocene Homo sapiens (Engare Sero)	62.004	88.426	0.701196
Pleistocene Homo sapiens (Engare Sero)	66.68	88.066	0.757159
Pleistocene Homo sapiens (Engare Sero)	46.005	81.467	0.564707
Pleistocene Homo sapiens (Engare Sero)	48.87	68.473	0.713712
Pleistocene Homo sapiens (Engare Sero)	46.457	76.541	0.606956
Pleistocene Homo sapiens (Engare Sero)	60.809	91.685	0.663238
Pleistocene Homo sapiens (Engare Sero)	62.29	114.586	0.543609
Pleistocene Homo sapiens (Engare Sero)	59.008	71.544	0.824779
Pleistocene Homo sapiens (Engare Sero)	54.086	76.591	0.706167
Pleistocene Homo sapiens (Engare Sero)	62.45	92.842	0.672648
Pleistocene Homo sapiens (Engare Sero)	67.738	80.711	0.839266
Pleistocene Homo sapiens (Engare Sero)	77.026	81.154	0.949134
Pleistocene Homo sapiens (Engare Sero)	77.775	114.031	0.682051
Pleistocene Homo sapiens (Engare Sero)	67.386	85.648	0.786778
Pleistocene Homo sapiens (Engare Sero)	68.832	99.342	0.692879
Pleistocene Homo sapiens (Engare Sero)	51.264	84.345	0.607789
Pleistocene Homo sapiens (Engare Sero)	67.768	92.856	0.729818
Pleistocene Homo sapiens (Engare Sero)	67.228	95.928	0.700817
Pleistocene Homo sapiens (Engare Sero)	73.409	92.33	0.795072
Pleistocene Homo sapiens (Engare Sero)	67.315	102.354	0.657668
Pleistocene Homo sapiens (Engare Sero)	73.627	95.242	0.773052
Pleistocene Homo sapiens (Engare Sero)	63.46	85.796	0.739662
Pleistocene Homo sapiens (Engare Sero)	58.149	88.482	0.657185
Pleistocene Homo sapiens (Engare Sero)	53.724	84.75	0.633912
Pleistocene Homo sapiens (Engare Sero)	68	79.607	0.854196
Ursus americanus	37.5	87.5	0.428571
Ursus americanus	37.5	75	0.5
Ursus americanus	50	81.25	0.615385
Ursus americanus	50	81.25	0.615385
Ursus americanus	37.5	87.5	0.428571
Ursus americanus	31.25	68.75	0.454545
Ursus americanus	38.1	88.9	0.428571
Ursus americanus	50.8	88.9	0.571429
Ursus americanus	38.1	88.9	0.428571
Ursus americanus	44.45	88.9	0.5
Ursus americanus	31.75	76.2	0.416667
Ursus americanus	44.45	88.9	0.5
Ursus americanus	44.45	88.9	0.5
Ursus americanus	50.8	88.9	0.571429
Ursus americanus	44.45	88.9	0.5
Ursus americanus	44.45	88.9	0.5
Ursus americanus	44.45	88.9	0.5
Ursus americanus	38.1	76.2	0.5
Ursus americanus	44.45	95.25	0.466667
Ursus americanus	50.8	88.9	0.571429
Ursus americanus	44.45	76.2	0.583333
Ursus americanus	50.8	88.9	0.571429
Ursus americanus	38.1	82.55	0.461538
Ursus americanus	31.75	63.5	0.5
Ursus americanus	38.1	63.5	0.6
Ursus americanus	31.75	63.5	0.5
Ursus americanus	57.15	82.55	0.692308
Ursus americanus	50.8	76.2	0.666667
Ursus americanus	50.8	82.55	0.615385
Ursus americanus	44.45	82.55	0.538462
Ursus americanus	50.8	69.85	0.727273
Ursus americanus	50.8	76.2	0.666667
Ursus americanus	44.45	76.2	0.583333
Ursus americanus	38.1	69.85	0.545455
Ursus americanus	44.45	69.85	0.636364
Ursus americanus	38.1	63.5	0.6
Ursus americanus	38.1	76.2	0.5
Ursus americanus	50.8	82.55	0.615385
Ursus americanus	50.8	82.55	0.615385
Ursus americanus	31.75	63.5	0.5
Ursus americanus	38.1	69.85	0.545455
Ursus americanus	38.1	63.5	0.6
Ursus americanus	31.75	57.15	0.555556
Ursus americanus	50.8	82.55	0.615385
Ursus americanus	50.8	82.55	0.615385
Ursus americanus	50.8	76.2	0.666667
Laetoli A3	65	97	0.670103

## Sheet: Panel D-Stride width-steplength
Laetoli G1 data from ref. 42
Laetoli G2/3 data from ref. 4
Laetoli S1 data from ref. 32
Shod Homo sapiens data from ref. 19
Bipedal Pan troglodytes data from ref. 28
Species	Step Length (mm)	Stride width (mm)
Pleistocene Homo sapiens (Engare Sero)	463.319	74.667
Pleistocene Homo sapiens (Engare Sero)	413.92	84
Pleistocene Homo sapiens (Engare Sero)	390.958	127.84
Pleistocene Homo sapiens (Engare Sero)	549.51	127.513
Pleistocene Homo sapiens (Engare Sero)	547.169	37.547
Pleistocene Homo sapiens (Engare Sero)	463.158	96.519
Pleistocene Homo sapiens (Engare Sero)	558.208	119.257
Pleistocene Homo sapiens (Engare Sero)	438.027	60.033
Pleistocene Homo sapiens (Engare Sero)	429.93	93.229
Pleistocene Homo sapiens (Engare Sero)	451.489	62.514
Pleistocene Homo sapiens (Engare Sero)	460.913	85.708
Pleistocene Homo sapiens (Engare Sero)	403.194	46.667
Pleistocene Homo sapiens (Engare Sero)	555.13	102
Pleistocene Homo sapiens (Engare Sero)	725.573	78
Pleistocene Homo sapiens (Engare Sero)	443.68	94.847
Pleistocene Homo sapiens (Engare Sero)	442.685	72
Pleistocene Homo sapiens (Engare Sero)	456.214	62.681
Pleistocene Homo sapiens (Engare Sero)	452.992	82.677
Pleistocene Homo sapiens (Engare Sero)	599.326	93.371
Pleistocene Homo sapiens (Engare Sero)	433.155	77.345
Pleistocene Homo sapiens (Engare Sero)	598.038	40.552
Pleistocene Homo sapiens (Engare Sero)	861.87	70
Pleistocene Homo sapiens (Engare Sero)	846.962	84.024
Pleistocene Homo sapiens (Engare Sero)	524.8	49.33
Pleistocene Homo sapiens (Engare Sero)	458.345	64.014
Pleistocene Homo sapiens (Engare Sero)	453.682	122.703
Pleistocene Homo sapiens (Engare Sero)	435.547	58.138
Pleistocene Homo sapiens (Engare Sero)	443.549	100.319
Pleistocene Homo sapiens (Engare Sero)	779.482	68.352
Pleistocene Homo sapiens (Engare Sero)	392.287	72.197
Pleistocene Homo sapiens (Engare Sero)	456.473	84.201
Pleistocene Homo sapiens (Engare Sero)	420.212	50.684
Pleistocene Homo sapiens (Engare Sero)	485.745	62
Pleistocene Homo sapiens (Engare Sero)	459.876	158.051
Pleistocene Homo sapiens (Engare Sero)	464.414	84.095
Pleistocene Homo sapiens (Engare Sero)	447.7	86.093
Pleistocene Homo sapiens (Engare Sero)	450.424	88
Pleistocene Homo sapiens (Engare Sero)	742.016	56
Pleistocene Homo sapiens (Engare Sero)	468.266	144.125
Pleistocene Homo sapiens (Engare Sero)	526.118	82.098
Pleistocene Homo sapiens (Engare Sero)	490.408	129.259
Pleistocene Homo sapiens (Engare Sero)	449.908	158.455
Pleistocene Homo sapiens (Engare Sero)	516.441	94.021
Pleistocene Homo sapiens (Engare Sero)	445.813	80.011
Pleistocene Homo sapiens (Engare Sero)	417.542	78.678
Pleistocene Homo sapiens (Engare Sero)	577.93	108
Pleistocene Homo sapiens (Engare Sero)	502.334	118.068
Pleistocene Homo sapiens (Engare Sero)	445.844	72.028
Pleistocene Homo sapiens (Engare Sero)	545.138	78
Pleistocene Homo sapiens (Engare Sero)	359.301	132.618
Pleistocene Homo sapiens (Engare Sero)	353.504	94.149
Pleistocene Homo sapiens (Engare Sero)	525.533	156.205
Pleistocene Homo sapiens (Engare Sero)	383.184	94.021
Pleistocene Homo sapiens (Engare Sero)	552.18	82
Pleistocene Homo sapiens (Engare Sero)	414.409	115.412
Pleistocene Homo sapiens (Engare Sero)	441.092	70.711
Pleistocene Homo sapiens (Engare Sero)	455.776	80
Pleistocene Homo sapiens (Engare Sero)	436.073	84
Pleistocene Homo sapiens (Engare Sero)	425.058	113.719
Pleistocene Homo sapiens (Engare Sero)	452.933	84
Ursus americanus	275	137.5
Ursus americanus	275	250
Ursus americanus	237.5	100
Ursus americanus	437.5	212.5
Ursus americanus	387.5	137.5
Ursus americanus	250	125
Ursus americanus	285.75	139.7
Ursus americanus	330.2	254
Ursus americanus	317.5	190.5
Ursus americanus	393.7	146.05
Ursus americanus	342.9	203.2
Ursus americanus	228.6	190.5
Ursus americanus	234.95	215.9
Ursus americanus	412.75	222.25
Ursus americanus	165.1	165.1
Ursus americanus	165.1	165.1
Ursus americanus	304.8	146.05
Ursus americanus	292.1	152.4
Ursus americanus	304.8	114.3
Ursus americanus	228.6	114.3
Ursus americanus	241.3	165.1
Ursus americanus	292.1	127
Ursus americanus	292.1	57.15
Ursus americanus	254	69.85
Laetoli A3	320	-24.8
