# Supplementary material for: Footprint evidence of early hominin locomotor diversity at Laetoli, Tanzania
Source: Nature. 2021 Dec 1;600(7889):468–71. doi: 10.1038/s41586-021-04187-7 (PMC8674131; doi:10.1038/s41586-021-04187-7)
Supplement: Supplementary file 7 — Source Data Extended Data Fig. 5 [file 41586_2021_4187_MOESM7_ESM.xlsx]

## Sheet: Panel a-toe impressions
Species	Width of 1st (mm)	Width of 2nd (mm)	Width of 4th (mm)	Width of 5th (mm)	Divergence Ratio between 2nd/1st digits	Divergence Ratio between 4th/5th digits				Large, outside digit width (mm)	Adjacent digit width (mm)
Pan troglodytes	23	11			0.478261				Laetoli A3	30	17
Pan troglodytes	20	13			0.65
Pan troglodytes	26	13			0.5
Pan troglodytes	29	21			0.724138
Pan troglodytes	26	12			0.461538
Pan troglodytes	32	16			0.5
Pan troglodytes	24	18			0.75
Pan troglodytes	29	11			0.37931
Pan troglodytes	27	15			0.555556
Pan troglodytes	29	22			0.758621
Pan troglodytes	27	13			0.481481
Pan troglodytes	25	18			0.72
Pan troglodytes	27	21			0.777778
Pan troglodytes	16	12			0.75
Pan troglodytes	23	14			0.608696
Pan troglodytes	25	13			0.52
Pan troglodytes	25	19			0.76
Pan troglodytes	28	19			0.678571
Pan troglodytes	25	17			0.68
Pan troglodytes	25	13			0.52
Pan troglodytes	29	23			0.793103
Pan troglodytes	25	14			0.56
Pan troglodytes	26	16			0.615385
Pan troglodytes	26	11			0.423077
Pan troglodytes	28	19			0.678571
Pan troglodytes	24	11			0.458333
Pan troglodytes	18	15			0.833333
Pan troglodytes	19	12			0.631579
Pan troglodytes	26	13			0.5
Pan troglodytes	28	18			0.642857
Pan troglodytes	27	18			0.666667
Pan troglodytes	30	22			0.733333
Pan troglodytes	32	14			0.4375
Pan troglodytes	30	18			0.6
Pan troglodytes	31	18			0.580645
Pan troglodytes	30	16			0.533333
Pan troglodytes	44	22			0.5
Pan troglodytes	21	13			0.619048
Pan troglodytes	14	12			0.857143
Pan troglodytes	23	9			0.391304
Pan troglodytes	27	17			0.62963
Pan troglodytes	22	17			0.772727
Pan troglodytes	18	10			0.555556
Pan troglodytes	23	19			0.826087
Pan troglodytes	25	12			0.48
Pan troglodytes	22	18			0.818182
Pan troglodytes	25	13			0.52
Pan troglodytes	19	15			0.789474
Pan troglodytes	26	19			0.730769
Pan troglodytes	21	15			0.714286
Shod Homo sapiens	25	14			0.56
Shod Homo sapiens	26	16			0.615385
Shod Homo sapiens	25	9			0.36
Shod Homo sapiens	31	16			0.516129
Shod Homo sapiens	22	13			0.590909
Shod Homo sapiens	34	13			0.382353
Shod Homo sapiens	25	15			0.6
Shod Homo sapiens	24	13			0.541667
Shod Homo sapiens	18	12			0.666667
Shod Homo sapiens	19	13			0.684211
Shod Homo sapiens	26	12			0.461538
Shod Homo sapiens	30	19			0.633333
Shod Homo sapiens	30	14			0.466667
Shod Homo sapiens	28	14			0.5
Shod Homo sapiens	25	10			0.4
Shod Homo sapiens	23	14			0.608696
Shod Homo sapiens	23	12			0.521739
Shod Homo sapiens	23	14			0.608696
Shod Homo sapiens	24	14			0.583333
Shod Homo sapiens	29	13			0.448276
Shod Homo sapiens	29	11			0.37931
Shod Homo sapiens	31	8			0.258065
Shod Homo sapiens	26	10			0.384615
Shod Homo sapiens	24	10			0.416667
Shod Homo sapiens	31	16			0.516129
Shod Homo sapiens	27	13			0.481481
Shod Homo sapiens	20	14			0.7
Shod Homo sapiens	23	15			0.652174
Shod Homo sapiens	29	15			0.517241
Shod Homo sapiens	29	15			0.517241
Ursus americanus	16	17	17.5	18	1.0625	1.02857
Ursus americanus	17	17	18	17	1	0.944444
Ursus americanus	19	20	19	21	1.05263	1.10526
Ursus americanus	16	16	17	17	1	1
Ursus americanus	15	16	17	17	1.06667	1

## Sheet: Panel b-stridewidth-steplength
Shod Homo sapiens data from ref. 19
Bipedal pan troglodytes data from ref. 28
Laetoli G1 data from ref. 42
Laetoli G2/3 data from ref. 4
Laetoli S1 data from ref. 32
Original study data:
Species	Step Length	Stride Width	Ratio between stride width to step length
Pleistocene Homo sapiens (Engare Sero)	463.319	74.667	0.161157
Pleistocene Homo sapiens (Engare Sero)	413.92	84	0.202938
Pleistocene Homo sapiens (Engare Sero)	390.958	127.84	0.326992
Pleistocene Homo sapiens (Engare Sero)	549.51	127.513	0.232049
Pleistocene Homo sapiens (Engare Sero)	547.169	37.547	0.0686205
Pleistocene Homo sapiens (Engare Sero)	463.158	96.519	0.208393
Pleistocene Homo sapiens (Engare Sero)	558.208	119.257	0.213643
Pleistocene Homo sapiens (Engare Sero)	438.027	60.033	0.137053
Pleistocene Homo sapiens (Engare Sero)	429.93	93.229	0.216847
Pleistocene Homo sapiens (Engare Sero)	451.489	62.514	0.138462
Pleistocene Homo sapiens (Engare Sero)	460.913	85.708	0.185953
Pleistocene Homo sapiens (Engare Sero)	403.194	46.667	0.115743
Pleistocene Homo sapiens (Engare Sero)	1096.78	108.042	0.0985086
Pleistocene Homo sapiens (Engare Sero)	1104.15	123.037	0.111431
Pleistocene Homo sapiens (Engare Sero)	555.13	102	0.183741
Pleistocene Homo sapiens (Engare Sero)	725.573	78	0.107501
Pleistocene Homo sapiens (Engare Sero)	443.68	94.847	0.213773
Pleistocene Homo sapiens (Engare Sero)	442.685	72	0.162644
Pleistocene Homo sapiens (Engare Sero)	456.214	62.681	0.137394
Pleistocene Homo sapiens (Engare Sero)	452.992	82.677	0.182513
Pleistocene Homo sapiens (Engare Sero)	599.326	93.371	0.155793
Pleistocene Homo sapiens (Engare Sero)	433.155	77.345	0.178562
Pleistocene Homo sapiens (Engare Sero)	598.038	40.552	0.0678084
Pleistocene Homo sapiens (Engare Sero)	861.87	70	0.0812187
Pleistocene Homo sapiens (Engare Sero)	846.962	84.024	0.0992063
Pleistocene Homo sapiens (Engare Sero)	524.8	49.33	0.0939977
Pleistocene Homo sapiens (Engare Sero)	458.345	64.014	0.139663
Pleistocene Homo sapiens (Engare Sero)	453.682	122.703	0.27046
Pleistocene Homo sapiens (Engare Sero)	435.547	58.138	0.133483
Pleistocene Homo sapiens (Engare Sero)	443.549	100.319	0.226173
Pleistocene Homo sapiens (Engare Sero)	779.482	68.352	0.087689
Pleistocene Homo sapiens (Engare Sero)	392.287	72.197	0.184041
Pleistocene Homo sapiens (Engare Sero)	456.473	84.201	0.18446
Pleistocene Homo sapiens (Engare Sero)	420.212	50.684	0.120615
Pleistocene Homo sapiens (Engare Sero)	485.745	62	0.127639
Pleistocene Homo sapiens (Engare Sero)	459.876	158.051	0.343682
Pleistocene Homo sapiens (Engare Sero)	464.414	84.095	0.181078
Pleistocene Homo sapiens (Engare Sero)	447.7	86.093	0.192301
Pleistocene Homo sapiens (Engare Sero)	450.424	88	0.195371
Pleistocene Homo sapiens (Engare Sero)	742.016	56	0.0754701
Pleistocene Homo sapiens (Engare Sero)	468.266	144.125	0.307784
Pleistocene Homo sapiens (Engare Sero)	526.118	82.098	0.156045
Pleistocene Homo sapiens (Engare Sero)	490.408	129.259	0.263574
Pleistocene Homo sapiens (Engare Sero)	449.908	158.455	0.352194
Pleistocene Homo sapiens (Engare Sero)	516.441	94.021	0.182056
Pleistocene Homo sapiens (Engare Sero)	445.813	80.011	0.179472
Pleistocene Homo sapiens (Engare Sero)	417.542	78.678	0.188431
Pleistocene Homo sapiens (Engare Sero)	577.93	108	0.186874
Pleistocene Homo sapiens (Engare Sero)	502.334	118.068	0.235039
Pleistocene Homo sapiens (Engare Sero)	445.844	72.028	0.161554
Pleistocene Homo sapiens (Engare Sero)	545.138	78	0.143083
Pleistocene Homo sapiens (Engare Sero)	359.301	132.618	0.3691
Pleistocene Homo sapiens (Engare Sero)	353.504	94.149	0.266331
Pleistocene Homo sapiens (Engare Sero)	525.533	156.205	0.297232
Pleistocene Homo sapiens (Engare Sero)	383.184	94.021	0.245368
Pleistocene Homo sapiens (Engare Sero)	552.18	82	0.148502
Pleistocene Homo sapiens (Engare Sero)	414.409	115.412	0.278498
Pleistocene Homo sapiens (Engare Sero)	441.092	70.711	0.160309
Pleistocene Homo sapiens (Engare Sero)	455.776	80	0.175525
Pleistocene Homo sapiens (Engare Sero)	436.073	84	0.192628
Pleistocene Homo sapiens (Engare Sero)	425.058	113.719	0.267538
Pleistocene Homo sapiens (Engare Sero)	452.933	84	0.185458
Ursus americanus	275	137.5	0.5
Ursus americanus	275	250	0.909091
Ursus americanus	237.5	100	0.421053
Ursus americanus	437.5	212.5	0.485714
Ursus americanus	387.5	137.5	0.354839
Ursus americanus	250	125	0.5
Ursus americanus	285.75	139.7	0.488889
Ursus americanus	330.2	254	0.769231
Ursus americanus	317.5	190.5	0.6
Ursus americanus	393.7	146.05	0.370968
Ursus americanus	342.9	203.2	0.592593
Ursus americanus	228.6	190.5	0.833333
Ursus americanus	234.95	215.9	0.918919
Ursus americanus	412.75	222.25	0.538462
Ursus americanus	165.1	165.1	1
Ursus americanus	165.1	165.1	1
Ursus americanus	304.8	146.05	0.479167
Ursus americanus	292.1	152.4	0.521739
Ursus americanus	304.8	114.3	0.375
Ursus americanus	228.6	114.3	0.5
Ursus americanus	241.3	165.1	0.684211
Ursus americanus	292.1	127	0.434783
Ursus americanus	292.1	57.15	0.195652
Ursus americanus	254	69.85	0.275
Laetoli A	335	-24.8	-0.0740299
