# Supplementary material for: Footprint evidence of early hominin locomotor diversity at Laetoli, Tanzania
Source: Nature. 2021 Dec 1;600(7889):468–71. doi: 10.1038/s41586-021-04187-7 (PMC8674131; doi:10.1038/s41586-021-04187-7)
Supplement: Supplementary file 8 — Source Data Extended Data Fig. 6 [file 41586_2021_4187_MOESM8_ESM.xlsx]

## Sheet: Sheet1
Unshod Homo sapiens data is new analysis of the footprints in ref. 20,21 (n=41 footprints from 29 adults and 12 juveniles)
Laetoli G1 data is new analysis of the footprints in ref. 42 (n=5)
Species	Foot Length (mm)	Dist between 1st-2nd (mm)	Divergence ratio (Dist/FL)
Unshod Homo sapiens (adult)	268.37	28.23	0.105191
Unshod Homo sapiens (adult)	279.26	31.32	0.112154
Unshod Homo sapiens (adult)	227.32	24.29	0.106854
Unshod Homo sapiens (adult)	213.12	31.44	0.147523
Unshod Homo sapiens (adult)	222.77	31.42	0.141042
Unshod Homo sapiens (adult)	237.8	41.7	0.175357
Unshod Homo sapiens (adult)	273.02	27.97	0.102447
Unshod Homo sapiens (adult)	245.01	25.83	0.105424
Unshod Homo sapiens (adult)	238.05	30.36	0.127536
Unshod Homo sapiens (adult)	245.64	33.55	0.136582
Unshod Homo sapiens (adult)	265.99	25.03	0.0941013
Unshod Homo sapiens (adult)	238.4	29.01	0.121686
Unshod Homo sapiens (adult)	234.48	19.77	0.0843142
Unshod Homo sapiens (adult)	253.78	29.17	0.114942
Unshod Homo sapiens (adult)	286.83	38.67	0.134819
Unshod Homo sapiens (adult)	252.24	27.59	0.10938
Unshod Homo sapiens (adult)	234	24.76	0.105812
Unshod Homo sapiens (adult)	296.05	33.47	0.113055
Unshod Homo sapiens (adult)	245.1	28.72	0.117177
Unshod Homo sapiens (adult)	258.58	34.54	0.133576
Unshod Homo sapiens (adult)	234.24	23.03	0.098318
Unshod Homo sapiens (adult)	262.84	27.7	0.105387
Unshod Homo sapiens (adult)	255.56	25.48	0.0997026
Unshod Homo sapiens (adult)	240.11	21.3	0.0887093
Unshod Homo sapiens (adult)	227.68	20.92	0.0918833
Unshod Homo sapiens (adult)	229.9	22.65	0.0985211
Unshod Homo sapiens (adult)	255.6	31.86	0.124648
Unshod Homo sapiens (adult)	277.02	25.98	0.0937838
Unshod Homo sapiens (adult)	239.39	30.59	0.127783
Unshod Homo sapiens (juvenile)	262.31	27.95	0.106553
Unshod Homo sapiens (juvenile)	251.29	25.31	0.10072
Unshod Homo sapiens (juvenile)	240.58	26.43	0.10986
Unshod Homo sapiens (juvenile)	266.19	29.51	0.110861
Unshod Homo sapiens (juvenile)	260.61	29.64	0.113733
Unshod Homo sapiens (juvenile)	204.95	24.7	0.120517
Unshod Homo sapiens (juvenile)	249.66	30.28	0.121285
Unshod Homo sapiens (juvenile)	262.48	25.15	0.0958168
Unshod Homo sapiens (juvenile)	230.7	26.58	0.115215
Unshod Homo sapiens (juvenile)	183.94	22.46	0.122105
Unshod Homo sapiens (juvenile)	251.36	26.09	0.103795
Unshod Homo sapiens (juvenile)	205.97	22.44	0.108948
Quadrupedal Pan troglodytes	234	135	0.576923
Quadrupedal Pan troglodytes	184	111	0.603261
Quadrupedal Pan troglodytes	203	102	0.502463
Quadrupedal Pan troglodytes	211	85	0.402844
Quadrupedal Pan troglodytes	219	98	0.447489
Quadrupedal Pan troglodytes	229	108	0.471616
Quadrupedal Pan troglodytes	206	86	0.417476
Quadrupedal Pan troglodytes	239	86	0.359833
Quadrupedal Pan troglodytes	187	74	0.395722
Quadrupedal Pan troglodytes	261	125	0.478927
Quadrupedal Pan troglodytes	202	87	0.430693
Quadrupedal Pan troglodytes	205	84	0.409756
Quadrupedal Pan troglodytes	204	113	0.553922
Quadrupedal Pan troglodytes	198	93	0.469697
Quadrupedal Pan troglodytes	200	114	0.57
Quadrupedal Pan troglodytes	202	94	0.465347
Quadrupedal Pan troglodytes	217	90	0.414747
Quadrupedal Pan troglodytes	225	100	0.444444
Quadrupedal Pan troglodytes	213	88	0.413146
Quadrupedal Pan troglodytes	212	120	0.566038
Quadrupedal Pan troglodytes	212	99	0.466981
Quadrupedal Pan troglodytes	202	83	0.410891
Quadrupedal Pan troglodytes	219	87	0.39726
Quadrupedal Pan troglodytes	209	87	0.416268
Quadrupedal Pan troglodytes	216	106	0.490741
Quadrupedal Pan troglodytes	211	123	0.582938
Quadrupedal Pan troglodytes	215	95	0.44186
Quadrupedal Pan troglodytes	216	116	0.537037
Quadrupedal Pan troglodytes	215	98	0.455814
Quadrupedal Pan troglodytes	178	88	0.494382
Quadrupedal Pan troglodytes	211	84	0.398104
Quadrupedal Pan troglodytes	216	100	0.462963
Quadrupedal Pan troglodytes	205	91	0.443902
Quadrupedal Pan troglodytes	230	78	0.33913
Quadrupedal Pan troglodytes	227	113	0.497797
Quadrupedal Pan troglodytes	205	105	0.512195
Quadrupedal Pan troglodytes	207	109	0.52657
Quadrupedal Pan troglodytes	225	81	0.36
Quadrupedal Pan troglodytes	231	128	0.554113
Quadrupedal Pan troglodytes	231	88	0.380952
Quadrupedal Pan troglodytes	213	85	0.399061
Quadrupedal Pan troglodytes	204	85	0.416667
Quadrupedal Pan troglodytes	233	94	0.403433
Quadrupedal Pan troglodytes	230	103	0.447826
Quadrupedal Pan troglodytes	216	136	0.62963
Quadrupedal Pan troglodytes	212	95	0.448113
Quadrupedal Pan troglodytes	210	124	0.590476
Quadrupedal Pan troglodytes	238	91	0.382353
Quadrupedal Pan troglodytes	225	93	0.413333
Laetoli G1	184	30.87	0.167772
Laetoli G1	177	25.1	0.141808
Laetoli G1	180	29.53	0.164056
Laetoli G1	194	29.42	0.151649
Laetoli G1	189	30.92	0.163598
Laetoli A3	160	32	0.2
