# Supplementary material for: Footprint evidence of early hominin locomotor diversity at Laetoli, Tanzania
Source: Nature. 2021 Dec 1;600(7889):468–71. doi: 10.1038/s41586-021-04187-7 (PMC8674131; doi:10.1038/s41586-021-04187-7)
Supplement: Supplementary file 9 — Source Data Extended Data Fig. 7 [file 41586_2021_4187_MOESM9_ESM.xlsx]

## Sheet: Raw Track Depths
Species	Subject	Trial	Lateral heel depth (cm)	Medial heel depth (cm)	Lateral midfoot depth (cm)	Medial midfoot depth (cm)	Mt 1 head depth (cm)	Mt 2 head depth (cm)	Mt 3 head depth (cm)	Mt 4 head depth (cm)	Mt 5 head depth (cm)	Hallux depth (cm)	Toe 2 depth (cm)	Toe 3 depth (cm)	Toe 4 depth (cm)	Toe 5 depth (cm)
Pan troglodytes	CCH	6	0.386	0.4539	0.4011	0.6635	0.6173	0.5276	0.6192	0.5638	0.3817	0.6857	0.4193	0.2964	0.3483	0.5776
Pan troglodytes	CCH	10	0.64	0.67	0.6254	0.8406	0.5003	0.395	0.3915	0.4861	0.5521	0.5475	0.1154	-0.0255	0.0525	0.5956
Pan troglodytes	CCH	13	1.383	1.433	1.3348	1.461	0.9292	0.7782	0.6665	0.7713	0.794	0.6976	0.3924	0.0082	0.3341	0.427
Pan troglodytes	CCH	18	0.8033	0.7252	0.8154	0.8079	1.0123	0.84	0.7264	0.7543	0.7977	0.9146	0.1103	-0.0094	0.0676	0.3975
Pan troglodytes	CCH	20	0.828	0.7908	1.0038	0.6929	0.2198	0.7676	0.8875	0.8822	1.0148	0.5052	-0.0095	-0.0567	-0.0723	0.3625
Pan troglodytes	CCH	24	1.4219	1.3592	1.4514	1.0426	0.55	0.696	0.9982	1.2357	1.3845	0.7852	0.2095	-0.172	0.6951	0.6136
Pan troglodytes	CCH	27	1.8504	1.8128	1.7289	1.7033	1.0166	1.2441	1.1908	1.3026	1.3137	0.9614	0.2327	0.2165	0.4846	0.9029
Pan troglodytes	CCH	35	1.8114	1.8652	1.6584	1.5739	0.9845	0.949	1.0456	1.1314	1.1684	1.3347	0.2091	0.2114	0.0207	0.4054
Pan troglodytes	CCH	41	1.8697	1.9553	1.2397	1.8212	1.2965	0.2818	0.2747	0.3691	0.5523	1.2885	0.441	0.2567	0.2286	0.4415
Pan troglodytes	CCH	42	1.987	1.9617	1.3369	1.6699	1.0791	0.7246	0.669	0.581	0.8824	1.8454	0.1167	0.3434	0.5902	0.4386
Pan troglodytes	CCH	50	1.7186	1.7362	1.4362	1.4094	1.0099	1.1406	1.116	1.2343	1.272	1.8001	0.4057	0.7327	0.4964	0.7198
Pan troglodytes	CCH	56	2.009	1.9886	1.8023	1.7051	0.8617	1.2338	1.239	1.3555	1.47	1.1648	1.3621	1.3962	1.0221	1.0622
Pan troglodytes	CCH	58	1.5929	1.7096	1.3964	1.3659	0.8719	1.297	1.2934	1.0749	1.1934	1.4917	0.9139	1.093	0.7595	0.6892
Pan troglodytes	CCH	59	1.6434	1.7201	1.5442	1.4596	0.5634	0.9554	0.8755	0.7221	0.7626	1.0876	0.7498	0.5487	0.5331	0.6589
Pan troglodytes	CCH	60	2.0728	2.1571	1.6807	1.923	1.2952	1.2279	1.1363	1.2546	1.2227	1.6907	0.7278	0.5546	0.4119	0.654
Pan troglodytes	CCH	65	1.6232	1.605	1.6464	1.4283	0.7369	0.6052	0.765	0.9917	1.3526	1.269	0.6434	0.5832	0.7019	1.0334
Pan troglodytes	CCH	66	1.5402	1.5477	1.5223	1.2951	0.9194	1.5309	1.3859	1.3073	1.3118	1.4868	1.156	1.1044	0.9039	1.098
Pan troglodytes	CCH	67	1.4871	1.5455	1.673	1.6267	1.2476	0.8864	0.9768	1.1336	1.423	1.6131	0.4264	0.7273	0.4897	1.1128
Pan troglodytes	CCH	68	1.5286	1.4934	1.4685	1.271	1.0588	0.8399	0.7851	0.815	1.112	1.9996	0.5007	0.1963	0.29	0.7275
Pan troglodytes	CCH	69	1.61	1.6297	1.4845	1.3937	0.9997	1.3551	1.3385	1.347	1.3188	1.4934	1.28	1.0031	0.6705	1.4386
Pan troglodytes	CCH	70	1.2306	1.1608	1.3243	1.0215	0.6556	1.2099	1.0971	1.1289	1.2128	1.0706	0.9859	1.0271	0.9975	0.9664
Pan troglodytes	CCH	71	1.7949	1.8008	1.5076	1.3525	0.5977	1.07	1.109	1.143	1.1758	1.2707	1.2271	1.1412	1.0731	1.1807
Pan troglodytes	CCH	73	1.3544	1.3786	1.4505	1.0987	1.2875	1.2465	1.3072	1.3524	1.4079	1.3412	1.1754	1.0595	0.946	1.038
Pan troglodytes	CCH	74	1.2906	1.3941	1.2788	1.2373	0.5976	0.937	1.0045	1.0558	1.1817	1.1037	0.9297	0.6735	0.5589	0.9621
Pan troglodytes	CCL	41	1.6575	1.3464	1.6673	1.4632	1.2732	1.7623	1.8613	1.8023	1.6981	1.5951	1.3109	1.2317	0.6703	1.089
Pan troglodytes	CCL	48	2.1283	2.1451	1.8791	2.0241	1.9501	1.4586	1.6654	1.7655	1.8092	2.6491	0.7873	0.792	0.5744	0.9367
Pan troglodytes	CCL	52	1.702	1.7276	1.5428	1.648	1.5237	0.6523	0.8206	1.0131	1.1234	2.1931	0.6515	0.8398	0.0066	0.4298
Pan troglodytes	CCL	58	1.882	1.7269	1.7993	1.3449	0.9877	1.0426	1.1985	1.3733	1.607	2.0201	1.2963	1.3707	1.1156	1.2022
Pan troglodytes	CCL	62	1.5143	1.3203	1.5259	1.1056	1.4025	0.8186	1.032	1.147	1.3581	1.5675	0.8449	0.9531	0.5095	1.0327
Pan troglodytes	CCL	66	1.5825	1.411	1.4885	1.0211	0.7095	1.0849	1.2415	1.2432	1.4814	1.0213	1.191	1.2212	1.0364	1.1021
Pan troglodytes	CCL	67	1.6828	1.5609	1.3935	1.2321	1.0514	0.7167	0.9505	1.0557	1.2562	1.3305	0.9097	0.892	1.0247	0.9884
Pan troglodytes	CCL	68	2.0538	1.882	1.8185	1.3915	1.1955	0.7995	1.0945	1.364	1.5616	1.7055	0.2867	0.1056	-0.1419	0.6433
Pan troglodytes	CCL	73	1.7563	1.7509	1.5144	1.0546	1.3308	0.8116	1.0957	1.3113	1.6319	1.6238	0.4751	0.7079	0.7001	1.2551
Pan troglodytes	CCL	74	1.7426	1.7176	1.6849	1.5004	1.4821	0.9931	1.1627	1.2099	1.4767	1.8262	0.8172	0.7921	0.5186	0.9421
Pan troglodytes	CCL	75	1.9608	2.0008	1.9828	1.7123	1.7352	1.3325	1.4326	1.6406	1.8458	2.2616	1.0632	0.7209	0.7665	1.3629
Pan troglodytes	CCL	76	1.6253	1.5837	1.6763	1.1792	1.2726	1.4603	1.544	1.5828	1.7503	1.7609	0.7445	0.6633	0.4187	0.986
Pan troglodytes	CCL	77	1.3339	1.3096	1.3556	1.0271	0.9832	0.8101	0.9044	0.8886	1.097	1.4936	0.7692	0.6429	0.7001	0.8368
Pan troglodytes	CCL	79	1.8846	1.9553	1.8228	1.6531	1.4254	0.9487	1.1528	1.3596	1.5725	1.7565	0.8207	0.5006	0.5535	0.9511
Pan troglodytes	CCL	80	1.8889	1.8925	1.6981	1.738	1.4653	1.3688	1.4485	1.5207	1.6398	1.4832	1.1037	1.2705	1.3623	1.4469
Pan troglodytes	CCL	82	1.5904	1.5108	1.48	1.5141	1.257	1.137	1.2694	1.1048	1.0131	1.5199	0.7624	0.7473	0.392	0.5377
Pan troglodytes	CCL	86	1.4916	1.4907	1.4692	1.5528	1.7289	1.1315	1.1377	1.4005	1.5219	1.6637	1.0832	1.1472	1.0249	0.9358
Pan troglodytes	CCL	87	1.402	1.4685	1.2556	1.3513	1.3492	1.4229	1.3874	1.3913	1.3489	1.3938	1.6506	1.4929	1.0344	0.8499
Pan troglodytes	CCL	89	1.3836	1.3737	1.3558	1.2141	1.3464	1.1081	1.2079	1.3253	1.4215	2.1215	0.8765	1.0146	1.1905	0.9575
Pan troglodytes	CCL	92	1.769	1.7601	1.4808	1.2251	0.9679	0.7032	0.907	1.254	1.3607	1.7101	0.2614	0.4772	0.204	0.5757
Pan troglodytes	CCL	94	1.7661	1.7961	1.6819	1.7474	1.776	0.9347	1.0221	1.1245	1.4595	1.8112	0.7372	0.5506	0.5658	0.8824
Unshod Homo sapiens	BA	1	0.513578	0.471855	0.232782	0.20291	0.095469	0.035992	0.086424	0.104074	0.100813	0.053451	0.070231	0.093971	-0.060498	-0.044103
Unshod Homo sapiens	BA	2	1.26587	1.16096	0.071561	-0.376265	0.327513	0.29571	0.338839	0.325898	0.317705	0.712855	0.623041	0.529799	0.301201	0.22885
Unshod Homo sapiens	BA	4	0.470571	0.370104	-0.002287	0.079671	0.615961	0.323968	0.250439	0.186925	0.111128	0.641511	0.634257	0.487694	0.41878	0.250245
Unshod Homo sapiens	BA	5	0.590012	0.37705	0.451105	0.183512	0.504168	0.211194	0.166831	0.173843	0.19923	0.463512	0.494484	0.534733	0.143534	-0.004695
Unshod Homo sapiens	BA	6	0.271864	0.151389	0.424491	0.360964	0.760205	0.699023	0.675548	0.711924	0.620076	0.874594	1.39762	1.16811	0.593217	0.742234
Unshod Homo sapiens	BA	7	0.869932	0.865706	0.328352	-0.065718	-0.101127	-0.173871	-0.232937	-0.563985	-0.102661	0.275078	0.190056	-0.003709	-0.087162	-0.217821
Unshod Homo sapiens	BB	1	0.526095	0.679605	-0.067924	-0.327677	0.388304	0.364973	0.412586	0.262463	-0.039214	1.08387	0.848388	0.512115	0.367489	0.27455
Unshod Homo sapiens	BB	2	0.219166	0.312568	0.030884	0.055383	0.350257	0.353971	0.299439	0.182885	0.044948	0.576212	0.75395	0.388483	0.208915	0.125145
Unshod Homo sapiens	BB	3	0.516407	0.513279	0.469995	0.127541	0.383146	0.499212	0.569184	0.628671	0.746273	0.344794	0.520969	0.726635	0.61849	0.58126
Unshod Homo sapiens	BB	5	0.199016	0.342446	-0.082235	-0.278407	0.072097	0.141549	0.134669	0.199562	0.155437	0.253568	0.34351	0.235878	0.174079	0.256306
Unshod Homo sapiens	BB	6	0.835009	0.834999	0.240497	0.273077	0.070748	0.025792	0.047723	-0.06112	-0.03291	0.096559	0.1165	-0.013286	-0.048979	-0.195901
Unshod Homo sapiens	BC	1	0.297565	0.21056	0.042991	-0.242032	0.246887	0.259559	0.299428	0.244801	0.215876	0.370735	0.495203	0.426518	0.274919	-0.010234
Unshod Homo sapiens	BC	2	0.915473	0.939618	0.540627	0.121474	0.074147	0.023092	0.040765	0.01422	0.154207	0.448159	0.276983	0.249482	0.171529	-0.164147
Unshod Homo sapiens	BC	3	0.650922	0.612607	-0.060007	0.046039	0.302349	0.125819	0.000687	-0.138968	-0.210771	0.609443	0.463705	0.335375	0.309917	-0.210339
Unshod Homo sapiens	BC	5	1.04042	0.791261	0.380289	-0.35034	2.1889	1.94114	1.27649	0.969652	0.643133	2.70322	2.35682	2.14769	1.83513	0.794685
Unshod Homo sapiens	BC	6	0.818303	0.729648	0.600446	0.024362	1.93443	1.70641	1.38031	1.33188	0.90458	1.97679	1.86745	1.66296	1.89174	0.259244
Unshod Homo sapiens	BC	8	1.0009	1.19125	0.305634	0.247278	0.51971	0.444447	0.349297	0.227656	0.107588	0.584613	0.367007	0.443453	0.385737	0.071503
Unshod Homo sapiens	BD	1	-0.002628	0.033809	-0.379751	-0.421745	-0.29407	-0.277709	-0.326967	-0.416923	-0.450024	-0.095798	0.018088	-0.112441	-0.299799	-0.380434
Unshod Homo sapiens	BD	2	0.620582	0.627828	0.240235	0.044172	0.144937	0.259978	0.305119	0.294466	0.290199	0.128935	0.089354	0.21434	0.158946	0.318614
Unshod Homo sapiens	BD	3	0.182927	0.211583	0.135144	0.006519	0.422641	0.294504	0.247029	0.154116	0.177101	0.232421	0.264487	0.261261	0.171318	0.256225
Unshod Homo sapiens	BD	4	0.187308	0.127961	0.16804	-0.063206	0.266213	0.229557	0.185303	0.127099	0.09061	0.182834	0.140714	0.091198	0.045151	0.109731
Unshod Homo sapiens	BD	5	0.616995	0.630026	0.334981	0.098196	0.080475	0.160881	0.18594	0.175765	0.172367	-0.032395	0.080657	0.160502	0.148394	0.214588
Unshod Homo sapiens	BD	6	0.052761	0.030868	0.038433	-0.029429	0.179587	0.089823	0.017418	-0.012504	0.016286	0.326899	0.173839	0.008606	-0.07562	-0.040574
Unshod Homo sapiens	BE	1	-0.091868	-0.064144	-0.177075	-0.181858	0.280761	-0.003972	-0.004122	-0.042261	-0.133117	0.273994	0.155059	0.017359	-0.02161	-0.091159
Unshod Homo sapiens	BE	2	0.020356	0.109147	-0.135772	-0.246072	-0.157242	-0.147997	-0.105746	-0.175002	-0.218429	0.037245	-0.048674	-0.1053	-0.0467	-0.172247
Unshod Homo sapiens	BE	3	-0.234686	-0.269325	-0.219774	-0.256288	-0.062009	-0.132827	-0.1227	-0.126296	-0.115518	0.104317	-0.013444	-0.075824	-0.089603	-0.144212
Unshod Homo sapiens	BE	5	0.341052	0.361058	0.411019	0.438693	0.476286	0.438771	0.481323	0.466506	0.384662	0.186739	0.227217	0.227981	0.185068	0.286607
Unshod Homo sapiens	BE	6	0.129431	0.141102	-0.095971	-0.14036	-0.083922	-0.016418	-0.028971	-0.025749	-0.049084	0.108384	0.053141	-0.091437	-0.148563	-0.118458
Unshod Homo sapiens	BE	7	0.070624	0.168739	0.158173	-0.075716	0.137834	0.248983	0.57763	0.612157	0.217029	0.161112	0.281177	0.400043	0.455122	-0.050052
Unshod Homo sapiens	BF	2	0.244455	0.300875	0.0782	0.147315	0.118264	0.137924	0.064425	-0.004127	-0.033456	0.068566	0.146665	0.141718	0.093517	-0.163531
Unshod Homo sapiens	BF	3	0.358758	0.382757	0.117973	-0.011238	0.063241	0.049321	0.028512	0.00215	0.017541	0.004297	0.111609	0.014098	-0.002832	-0.123353
Unshod Homo sapiens	BF	4	0.070616	0.006467	-0.134854	-0.282886	0.125262	0.062431	0.137447	0.091327	0.059648	0.333414	0.3765	0.111807	0.187405	0.021663
Unshod Homo sapiens	BF	6	-0.148944	-0.070465	-0.133297	-0.157948	0.117128	0.038674	0.04174	0.033914	-0.047933	0.330718	0.123599	0.027624	0.078462	-0.122339
Unshod Homo sapiens	BF	7	0.213456	0.188291	-0.195834	-0.271382	-0.366071	-0.322627	-0.258195	-0.213937	-0.183058	-0.120315	-0.134697	-0.132534	-0.115565	-0.153999
Unshod Homo sapiens	BF	8	0.37859	0.36853	0.023811	0.046934	0.166452	0.108271	0.106679	0.112113	0.059518	0.090407	0.062626	-0.003645	0.007821	-0.019109
Unshod Homo sapiens	BG	1	-0.052653	-0.088244	-0.58653	-0.465065	-0.29812	-0.26904	-0.334174	-0.397966	-0.469473	0.185987	0.158583	-0.072105	-0.277441	-0.417705
Unshod Homo sapiens	BG	2	0.344201	0.293961	0.028474	0.040787	0.030879	0.063177	0.050064	0.089981	0.153564	0.276787	0.491164	0.294579	0.192081	0.141946
Unshod Homo sapiens	BG	3	0.035848	0.034152	-0.097008	-0.024622	0.407099	0.660812	0.375432	0.260696	0.171678	0.89096	0.830596	0.427382	0.382071	0.3055
Unshod Homo sapiens	BG	4	0.060827	0.128947	0.14091	0.189756	0.161182	0.169259	0.145154	0.156862	0.168751	0.162041	0.202393	0.176721	0.078969	0.089029
Unshod Homo sapiens	BG	5	0.211396	0.160958	-0.223532	-0.236284	-0.012937	0.00765	-0.034608	-0.143269	-0.230945	0.175782	0.20346	0.092959	0.038735	-0.086637
Unshod Homo sapiens	BG	6	0.07484	0.058206	-0.01073	-0.002792	-0.093945	-0.047944	-0.056038	-0.074058	-0.074595	0.020696	0.157553	0.078583	0.039641	0.044041
Unshod Homo sapiens	BH	1	-0.017327	-0.085725	-0.314806	-0.315613	-0.041537	-0.04315	-0.053303	-0.097374	-0.197847	0.21358	0.161189	0.033808	0.122579	-0.035263
Unshod Homo sapiens	BH	2	-0.006361	-0.011826	0.009591	-0.064559	0.047926	0.069311	0.056555	0.04662	0.006617	0.08953	0.085884	0.072202	0.026598	-0.054641
Unshod Homo sapiens	BH	3	0.092155	0.022334	0.134634	0.07334	0.190543	0.200907	0.245257	0.341468	0.347682	0.163198	0.1189	0.064409	0.10148	0.216618
Unshod Homo sapiens	BH	4	-0.094655	-0.096753	-0.124898	-0.192603	-0.012918	-0.045966	-0.083888	-0.165498	-0.131745	0.083167	-0.037023	-0.085166	-0.04237	-0.093654
Unshod Homo sapiens	BH	5	-0.000357	-0.001013	-0.072634	-0.066502	-0.070116	-0.007541	-0.016549	-0.032318	-0.085185	0.096126	0.156312	0.113695	0.038377	-0.003285
Unshod Homo sapiens	BH	6	-0.127008	-0.166129	0.055325	-0.004919	0.023614	0.040301	0.066341	0.06336	0.033482	-0.058098	-0.004852	0.06069	0.065094	0.00754
Unshod Homo sapiens	BI	1	0.674577	0.561908	-0.338864	-0.366622	-0.363093	-0.302082	-0.287202	-0.259531	-0.253508	-0.265825	-0.245334	-0.221801	-0.16298	-0.267966
Unshod Homo sapiens	BI	2	0.529552	0.435105	0.086675	0.265739	0.345383	0.299906	0.236095	0.186671	0.129501	0.229166	0.238455	0.212967	0.177664	0.089384
Unshod Homo sapiens	BI	3	0.48717	0.380825	-0.048383	-0.14965	-0.021706	-0.024203	0.015556	0.045622	0.043503	0.050987	-0.113521	-0.121807	-0.105445	-0.129202
Unshod Homo sapiens	BI	7	0.220632	0.03528	0.011229	-0.369744	0.07841	0.332055	0.345265	0.349598	0.334367	0.175177	0.254375	0.224254	0.097185	0.152264
Unshod Homo sapiens	BI	8	0.411249	0.507131	-0.070844	-0.116094	0.129519	0.084484	0.117353	0.139687	0.173333	0.432659	0.202262	0.097613	0.153421	0.10834
Unshod Homo sapiens	BI	10	0.467961	0.320904	0.029137	-0.211199	0.413678	0.636426	0.812285	0.839094	0.72567	0.831995	0.709046	0.714816	0.907413	0.803075
Unshod Homo sapiens	BJ	1	0.527834	0.59482	0.082631	0.075783	0.297266	0.64674	0.690904	0.624286	0.388305	0.625437	0.329184	0.416458	0.26845	0.427792
Unshod Homo sapiens	BJ	2	0.58541	0.620595	0.064106	0.021352	0.333919	0.464314	0.503712	0.491488	0.371032	0.400446	0.24035	0.251247	0.162116	0.208623
Unshod Homo sapiens	BJ	3	0.777887	0.874722	0.155466	-0.035344	0.52967	0.53025	0.514552	0.535915	0.3427	0.508697	0.316235	0.300749	0.076025	0.078802
Unshod Homo sapiens	BJ	4	0.412633	0.437745	0.039182	0.132784	0.483511	0.614388	0.615699	0.423956	0.114252	0.630198	0.630702	0.501009	0.317178	0.366224
Unshod Homo sapiens	BJ	5	0.609857	0.555145	-0.073069	-0.083584	0.448108	0.551405	0.421402	0.270427	0.039412	0.725607	0.528211	0.399267	0.188659	0.178817
Unshod Homo sapiens	BJ	6	0.283798	0.314537	0.045967	0.023753	0.215234	0.172756	0.08128	0.020061	-0.079428	0.819663	0.427345	0.238207	0.124796	0.025181
Unshod Homo sapiens	BK	1	0.727659	0.70856	0.084782	-0.104075	0.088385	0.02191	0.026586	0.014128	0.076993	0.545999	0.315486	0.256903	0.441697	0.235602
Unshod Homo sapiens	BK	2	0.0543	0.3408	0.0606	0.0483	0.1125	0.1889	0.1141	0.2213	0.2575	0.2441	-0.0657	-0.0922	0.0587	0.0573
Unshod Homo sapiens	BK	3	0.725437	0.842075	-0.000896	0.120991	0.13768	0.082825	0.042944	0.025944	-0.017496	0.072127	0.170244	0.198825	0.272401	0.27512
Unshod Homo sapiens	BK	4	0.414439	0.454216	0.024998	-0.06523	-0.018793	0.038799	0.030016	0.004288	-0.038925	0.478803	0.575888	0.290075	0.191413	0.180024
Unshod Homo sapiens	BK	5	0.324765	0.411088	-0.124493	-0.198419	-0.097127	-0.073835	-0.090776	-0.064837	-0.044053	0.084961	0.255611	0.09419	0.129232	-0.003218
Unshod Homo sapiens	BK	6	0.626219	0.631466	-0.158225	-0.106146	0.207973	0.142904	0.184534	0.146255	0.045569	0.018123	0.137489	0.205092	0.304369	0.323434
Unshod Homo sapiens	BK	7	0.095	0.6309	0.0366	0.0066	0.4665	0.3843	0.1218	0.1477	0.0979	0.5978	0.0908	0.0156	0.375	0.2235
Unshod Homo sapiens	BL	1	1.35661	1.21136	0.310218	-0.316419	0.375272	0.367106	0.364393	0.291368	0.177463	0.65006	0.488446	0.353727	0.284261	-0.026837
Unshod Homo sapiens	BL	2	0.569089	0.602835	-0.059391	-0.257132	0.470925	0.358868	0.251318	0.125239	0.066006	0.829192	0.683969	0.403868	0.314001	0.090302
Unshod Homo sapiens	BL	3	0.796927	0.632803	0.236282	-0.357623	0.428743	0.419129	0.380021	0.368251	0.188067	0.790695	0.674494	0.430059	0.337453	0.022476
Unshod Homo sapiens	BL	4	0.74077	0.603174	0.136032	-0.103306	0.575743	0.540078	0.518392	0.448009	0.294136	0.615022	0.460239	0.294947	0.272902	0.13775
Unshod Homo sapiens	BL	5	0.721896	0.626732	0.303577	-0.254805	0.102822	0.181887	0.236832	0.201804	0.143316	0.496753	0.565602	0.329474	0.14437	-0.038513
Unshod Homo sapiens	BL	6	0.702737	0.74729	0.059951	-0.089685	0.490211	0.51391	0.498828	0.337728	0.284873	1.12348	0.970935	0.60703	0.39507	0.159981
Unshod Homo sapiens	BL	7	0.644986	0.671777	-0.331633	-0.397762	-0.007228	0.058429	0.049621	-0.001346	-0.059558	0.351463	0.337299	0.232438	0.115785	0.033962
Unshod Homo sapiens	BM	1	0.487321	0.48975	-0.01658	-0.106154	0.021523	-0.149728	-0.075215	0.003746	0.076851	0.046784	0.335181	0.248662	0.39476	0.176517
Unshod Homo sapiens	BM	2	0.597047	0.60452	-0.215683	-0.30856	0.057206	-0.045993	-0.027993	-0.090154	-0.165738	0.341572	0.503075	0.262333	0.233359	0.090574
Unshod Homo sapiens	BM	3	0.530698	0.52351	-0.321243	-0.522793	0.038738	0.053166	0.130541	0.060105	-0.127451	0.125645	0.268973	0.366883	0.415741	0.307714
Unshod Homo sapiens	BM	4	0.409831	0.379611	0.067826	-0.16296	-0.184256	-0.136855	-0.0594	-0.069799	0.126893	-0.04763	-0.066873	0.089319	0.185917	0.261392
Unshod Homo sapiens	BM	5	0.235427	0.293651	-0.174511	-0.237952	-0.075221	-0.109329	-0.102829	-0.145652	-0.154464	0.302053	0.413375	0.212181	-0.002092	0.077817
Unshod Homo sapiens	BM	6	0.235047	0.27263	0.110616	0.17814	0.468082	0.29099	0.326806	0.291309	0.143784	0.313189	0.438892	0.520699	0.676437	0.522713
Unshod Homo sapiens	BN	1	0.063457	0.05653	0.026101	-0.013411	0.050182	0.052106	0.052837	0.058422	0.053723	0.039008	0.078177	0.065356	0.081893	0.044689
Unshod Homo sapiens	BN	2	0.307743	0.298734	-0.083343	-0.200015	0.059165	0.097355	0.073121	0.00561	-0.073049	0.069528	0.14549	0.092151	0.034314	-0.173635
Unshod Homo sapiens	BN	3	0.02805	-0.001464	-0.107945	-0.230886	0.332867	0.216036	0.201631	0.210342	0.136203	0.265196	0.306013	0.302404	0.29619	0.096629
Unshod Homo sapiens	BN	4	-0.042967	-0.031109	-0.089952	-0.247107	0.079195	0.076723	0.028092	-0.007627	-0.054674	0.076989	0.055409	-0.004213	0.029369	-0.126069
Unshod Homo sapiens	BN	5	0.321816	0.352528	0.079332	0.015046	0.194174	0.175485	0.236779	0.276423	0.137141	0.079864	0.202943	0.220567	0.255681	0.000848
Unshod Homo sapiens	BN	6	0.271763	0.148115	0.090414	0.011008	-0.038797	-0.106943	-0.123497	-0.065351	0.055932	0.103716	-0.099337	-0.268654	-0.318568	-0.266988
Unshod Homo sapiens	BN	7	0.088694	0.074132	-0.094985	-0.260318	-0.089212	-0.149707	-0.163221	-0.193139	-0.136708	-0.036781	0.09626	-0.017649	-0.06799	-0.214745
Unshod Homo sapiens	BO	2	0.092433	0.060119	-0.042885	-0.141126	0.046059	0.029061	-0.009432	-0.006473	-0.015731	0.113192	0.106155	0.104566	0.19009	0.126812
Unshod Homo sapiens	BO	3	0.171408	0.192033	-0.009625	-0.053874	-0.133408	-0.066228	-0.029509	0.031432	0.047166	-0.063653	-0.023041	0.063012	0.12504	0.149371
Unshod Homo sapiens	BO	4	0.862984	0.847774	0.057053	-0.129976	0.248626	0.141365	0.138362	0.099835	0.117617	0.440437	0.32525	0.36576	0.123753	0.385993
Unshod Homo sapiens	BO	5	0.918628	1.01711	0.225065	-0.162861	0.533625	0.194974	-0.030096	-0.12667	0.088595	0.807003	0.937223	0.99985	0.899789	0.843492
Unshod Homo sapiens	BO	6	0.456162	0.446295	-0.033673	-0.017976	0.432515	0.198973	0.158507	0.01273	-0.042537	0.606435	0.310237	0.322192	0.272109	0.348124
Unshod Homo sapiens	BO	7	0.009976	0.023502	-0.039381	-0.162689	0.103773	-0.123166	-0.225333	-0.164349	-0.057137	0.421287	0.294241	0.199058	0.088317	0.036256
Unshod Homo sapiens	BP	1	0.86982	0.76231	0.639036	-0.230996	1.32114	1.11736	0.97742	0.811155	0.809839	1.47112	1.15486	0.849148	1.02066	0.381031
Unshod Homo sapiens	BP	2	0.823685	0.757905	0.373074	-0.360982	0.430994	0.318983	0.356652	0.309221	0.370711	0.378175	0.468727	0.795611	0.671788	0.033011
Unshod Homo sapiens	BP	3	0.420202	0.460308	0.040877	-0.531633	0.609037	0.385649	0.332429	0.28621	0.217038	0.722983	0.611931	0.548057	0.32385	0.141928
Unshod Homo sapiens	BP	5	0.366043	0.400535	0.067867	-0.279292	0.079497	-0.063271	0.021769	0.066035	0.122938	0.183798	0.088111	0.183798	0.175976	-0.186296
Unshod Homo sapiens	BP	6	0.588934	0.448959	0.015334	-0.679007	0.374736	0.07418	0.159191	-0.088172	0.034056	0.688684	0.482883	0.301268	0.12445	-0.380971
Unshod Homo sapiens	BP	7	1.07821	0.942044	0.435392	-0.215469	0.697857	0.474161	0.423635	0.322106	0.279562	0.624222	0.500752	0.560329	0.487233	0.206425
Unshod Homo sapiens	BQ	1	0.219501	0.210913	-0.134158	-0.197366	0.311532	0.069388	-0.008341	-0.027509	-0.065787	0.376275	0.235124	0.036181	0.056501	0.021366
Unshod Homo sapiens	BQ	2	1.1039	0.891977	0.37898	-0.37902	0.196631	0.174055	0.241529	0.382781	0.317428	0.530854	0.581152	0.430944	0.417515	0.223161
Unshod Homo sapiens	BQ	3	0.242132	0.174167	-0.227421	-0.555806	0.187779	0.158832	0.154399	0.110239	0.038505	0.440163	0.588116	0.271516	0.302541	0.44551
Unshod Homo sapiens	BQ	5	0.290563	0.308105	0.238931	0.036981	0.161751	0.222442	0.306718	0.464397	0.51725	0.247655	0.259531	0.241652	0.358438	0.60895
Unshod Homo sapiens	BQ	6	0.10416	0.224769	-0.223393	-0.462843	0.006743	-0.095919	-0.040015	-0.006165	-0.095077	0.251667	0.081026	0.115906	0.256737	0.249094
Unshod Homo sapiens	BQ	7	0.297027	0.271916	-0.028131	-0.007183	0.031748	-0.007551	0.038958	0.025659	0.047011	0.101406	0.106706	0.006616	-0.014758	0.084979
Unshod Homo sapiens	BR	1	0.423313	0.41759	-0.023853	0.039301	0.020146	-0.055743	-0.104	-0.089891	-0.109678	0.001302	-0.007843	-0.045792	0.003952	-0.06238
Unshod Homo sapiens	BR	2	0.508423	0.407534	0.148289	0.192489	0.759684	0.430318	0.37042	0.291556	-0.067605	0.692564	0.563244	0.445728	0.176098	0.424027
Unshod Homo sapiens	BR	3	0.556497	0.592586	0.33532	0.214049	0.799603	0.73405	0.575916	0.466863	0.432573	0.946227	1.14673	1.36675	1.10348	1.00129
Unshod Homo sapiens	BR	4	0.088239	-0.044328	0.217917	-0.013597	-0.006679	0.032058	0.115165	0.22604	0.246641	0.006284	0.09495	0.016697	0.21938	0.253958
Unshod Homo sapiens	BR	5	0.93053	0.674149	0.289552	0.189417	0.366287	0.310259	0.312185	0.272815	0.187027	0.803274	0.253617	0.360243	0.288001	0.353259
Unshod Homo sapiens	BR	6	0.815167	0.738623	0.047909	0.012907	0.022879	-0.113762	-0.095917	-0.014394	-0.038521	0.046079	-0.042522	-0.175379	-0.10587	0.142817
Unshod Homo sapiens	BS	2	0.350956	0.351957	0.189525	-0.264151	0.175182	0.445455	0.549783	0.419529	0.28851	0.13053	0.393259	0.446012	0.292922	-0.119145
Unshod Homo sapiens	BS	3	-0.158604	-0.127807	-0.142311	-0.288198	-0.078741	-0.131385	-0.070609	-0.185206	-0.21708	0.132783	-0.179346	-0.257264	-0.472637	-0.571645
Unshod Homo sapiens	BS	4	0.231589	0.219511	-0.124571	-0.508283	-0.040696	0.031598	0.040176	0.032016	-0.041862	0.305736	0.176084	0.208344	0.113743	0.064135
Unshod Homo sapiens	BS	5	0.106013	0.190604	0.183474	0.034818	-0.085685	-0.069781	0.16661	0.404991	0.504541	0.10547	0.166168	0.14247	0.212012	0.222935
Unshod Homo sapiens	BS	6	0.537684	0.406391	-0.050982	-0.190911	0.54182	0.478417	0.504647	0.514069	0.357674	0.555739	0.735796	0.956268	0.695778	0.584519
Unshod Homo sapiens	BS	7	0.677089	0.550907	0.118709	-0.196524	0.294632	0.164269	0.38704	0.347894	0.204721	0.597399	0.732747	0.841041	0.632527	0.16468
Unshod Homo sapiens	BT	1	0.022023	-0.078907	-0.27908	-0.445218	-0.289267	-0.350138	-0.358313	-0.363171	-0.271917	-0.248104	-0.382369	-0.430498	-0.454728	-0.445838
Unshod Homo sapiens	BT	2	0.139634	0.085488	0.009692	-0.273258	0.036451	0.101598	0.203344	0.191178	0.286369	0.099772	0.077525	0.040756	0.045043	0.034565
Unshod Homo sapiens	BT	3	-0.209075	-0.193342	-0.117279	-0.117599	-0.046356	0.21916	0.182734	0.124838	0.037849	0.009863	0.035346	0.184772	0.092516	-0.130886
Unshod Homo sapiens	BT	5	0.093556	0.301301	-0.061371	-0.405479	0.115925	0.076513	0.049061	-0.072292	-0.053635	0.280157	0.191116	-0.053689	-0.003793	-0.068924
Unshod Homo sapiens	BT	6	0.400205	0.251151	0.241021	-0.116886	0.585927	0.576852	0.506675	0.400246	0.260489	0.929081	0.503348	0.56224	0.581694	0.214219
Unshod Homo sapiens	BT	7	0.307741	0.13537	0.15459	-0.107201	0.373815	0.299881	0.300617	0.240414	0.144189	1.04648	0.757414	0.222991	0.198545	0.160954
Unshod Homo sapiens	BU	1	0.505785	0.282209	0.117424	0.024332	0.516348	0.486043	0.328686	0.385148	0.3631	0.7297	0.3741	0.442783	0.48923	0.351364
Unshod Homo sapiens	BU	2	0.745204	0.710573	0.401701	0.253717	0.848393	0.680127	0.756872	0.682206	0.638094	1.13574	1.08146	1.42642	1.33091	1.07542
Unshod Homo sapiens	BU	3	0.642158	0.657389	0.113585	-0.293736	-0.075737	0.035194	0.115397	0.091458	0.09763	0.359291	0.316149	0.458636	0.298297	0.219877
Unshod Homo sapiens	BU	5	0.530915	0.38195	0.248333	-0.057916	0.568945	0.596354	0.49463	0.509927	0.535689	0.959091	0.775154	0.788495	0.79259	0.916829
Unshod Homo sapiens	BU	6	0.604792	0.655074	0.031023	-0.040229	0.556357	0.527299	0.493797	0.284046	0.249632	1.22143	0.762112	0.567961	0.70731	0.430455
Unshod Homo sapiens	BU	7	0.627906	0.765598	0.499265	0.022171	0.760711	0.640911	0.563289	0.401951	0.322883	1.39819	0.760936	0.760361	0.586845	0.41724
Unshod Homo sapiens	BV	1	0.331009	0.395742	-0.274414	-0.304782	0.122559	0.145176	0.049134	-0.041166	-0.117403	0.626881	0.591406	0.535171	0.228773	-0.010751
Unshod Homo sapiens	BV	2	0.359146	0.309816	-0.123295	-0.140134	0.071091	0.039113	-0.030394	-0.101734	-0.10785	0.28998	0.216664	0.22615	0.128865	-0.083934
Unshod Homo sapiens	BV	3	0.0613	0.4714	0.0316	0.0183	0.4283	0.2132	0.242	0.2059	0.0022	0.574	0.2284	0.0487	0.0036	0.0962
Unshod Homo sapiens	BV	4	0.298927	0.285316	0.094575	0.02671	0.262844	0.358818	0.299148	0.110376	0.000248	0.830403	0.86696	0.699615	0.387311	-0.266648
Unshod Homo sapiens	BV	5	0.245056	0.308727	0.06182	-0.081185	0.464384	0.552814	0.531295	0.393005	0.175197	0.503023	0.446972	0.428042	0.537409	-0.115728
Unshod Homo sapiens	BV	6	0.290318	0.217195	0.080846	0.077576	0.164596	0.294785	0.275878	0.152201	-0.019735	0.527183	0.736209	0.515971	0.525061	-0.162467
Unshod Homo sapiens	BW	1	0.811143	0.643343	0.00822	-0.076704	-0.039423	-0.001409	0.044327	0.051935	0.063194	0.05241	-0.042028	0.008939	0.160337	0.152061
Unshod Homo sapiens	BW	2	0.662787	0.508304	0.299213	0.298439	0.237959	0.307665	0.306805	0.281451	0.293356	0.558332	0.437965	0.323865	0.10445	0.03508
Unshod Homo sapiens	BW	3	0.463486	0.426333	0.053875	-0.172766	-0.015401	-0.026432	0.016471	-0.045581	0.030249	0.092056	0.217472	0.18398	-0.102802	-0.170513
Unshod Homo sapiens	BW	4	0.145626	0.019755	0.134493	-0.238553	0.00239	-0.08243	-0.210236	-0.163911	0.076675	0.132963	0.148559	-0.027209	-0.089017	-0.126279
Unshod Homo sapiens	BW	5	0.105158	0.179823	-0.146725	-0.130128	0.129441	0.142553	0.074491	0.001332	-0.011963	0.322077	0.400706	0.308929	0.090213	-0.024686
Unshod Homo sapiens	BW	6	0.456256	0.449976	-0.144436	-0.14554	-0.055065	-0.014663	-0.027332	-0.035702	-0.042866	0.016781	0.007351	-0.007423	0.047939	0.004234
Unshod Homo sapiens	BX	1	2.32369	2.31352	1.13088	0.447504	1.53607	1.46233	1.43929	1.40718	1.17181	1.97189	1.56966	1.28675	1.15713	0.439411
Unshod Homo sapiens	BX	2	0.702935	0.702857	-0.165799	-0.700897	0.173632	0.488443	0.574823	0.433444	0.252401	0.952865	0.967155	1.1041	0.985263	0.096586
Unshod Homo sapiens	BX	3	0.871115	0.988645	0.22777	-0.428644	0.532464	0.412271	0.342778	0.27531	0.022302	0.694742	0.571487	0.419139	0.549179	0.104267
Unshod Homo sapiens	BX	4	0.650294	0.392357	0.013859	-0.107926	0.427202	0.561593	0.405223	0.201451	0.220911	1.67568	1.17621	0.694303	0.615724	0.320992
Unshod Homo sapiens	BX	5	1.51975	1.5524	-0.045519	-0.417878	0.375051	0.289164	0.273524	0.241921	0.095824	0.647705	0.593766	0.446257	0.679576	-0.193828
Unshod Homo sapiens	BX	7	0.781464	0.872142	0.001667	-0.296171	0.423986	0.584702	0.545954	0.525276	0.303025	1.23437	0.882971	0.485217	0.43282	-0.169416
Unshod Homo sapiens	BY	2	0.722271	0.643512	0.476112	-0.25489	0.83818	0.728831	0.786917	0.778443	0.922214	1.44008	1.1919	1.34469	0.96462	0.889605
Unshod Homo sapiens	BY	3	0.852843	1.05581	0.300918	-0.064777	0.723659	0.614171	0.577422	0.535925	0.418849	0.974117	0.763875	0.591258	0.409524	0.479
Unshod Homo sapiens	BY	4	0.582866	0.687604	0.811678	-0.25001	1.59699	1.53936	1.66473	1.47683	1.59075	1.66622	1.07827	1.26097	1.32622	1.49498
Unshod Homo sapiens	BY	5	0.537847	0.51897	0.282288	0.021898	0.161274	0.032487	0.018884	0.162067	0.300734	0.224721	0.078769	-0.018348	-0.015325	0.066059
Unshod Homo sapiens	BY	7	1.56794	1.53095	1.47002	0.718139	2.15043	2.14383	2.1035	1.98774	1.99155	2.58069	1.74385	1.72174	2.23671	2.1324
Unshod Homo sapiens	DB	1	4.50867	4.52658	3.02307	2.67857	4.41613	4.75469	4.05293	3.93131	3.64895	4.79282	4.20917	4.34978	3.36658	2.7623
Unshod Homo sapiens	DB	2	2.18481	2.11227	1.41695	1.0796	2.69777	2.41274	2.20841	2.00503	1.72139	2.64806	1.76937	1.92284	1.73797	1.40449
Unshod Homo sapiens	DB	3	2.81702	2.86316	1.29763	0.478983	1.80191	1.94703	1.92212	1.89422	1.55707	2.05178	1.76599	1.91275	1.45636	1.15538
Unshod Homo sapiens	DB	5	3.38088	3.38087	1.09822	0.59296	1.82059	1.5234	1.42129	1.45421	0.94901	3.25788	2.92823	2.5634	1.77772	1.63141
Unshod Homo sapiens	DB	6	3.78268	3.76803	1.29359	0.946269	1.47427	1.24973	1.21423	0.992891	0.980149	1.52272	1.7186	1.62462	1.05079	1.05834
Unshod Homo sapiens	DC	2	1.50405	1.57143	0.595422	0.504204	0.584584	0.460041	0.563803	0.589707	0.674638	1.09913	0.900315	0.643769	0.487769	0.462636
Unshod Homo sapiens	DC	3	4.09027	4.27604	1.69035	0.887867	1.98413	1.66645	1.46784	1.3778	1.51646	2.78851	2.38445	1.75599	1.28615	1.12641
Unshod Homo sapiens	DC	4	2.98053	2.86393	1.75135	1.38146	2.41092	2.67415	2.59907	2.47585	2.11248	3.57797	2.91377	2.58436	2.2982	1.64405
Unshod Homo sapiens	DC	5	5.89286	5.34189	1.80658	1.12477	2.26774	2.14018	2.29733	2.20828	1.69992	3.32238	3.465	2.95228	2.35688	1.69919
Unshod Homo sapiens	DC	6	2.26228	2.29628	0.87508	0.375237	1.12667	1.08159	1.08371	1.00602	0.915546	1.86658	1.82516	1.50179	1.47909	0.992049
Unshod Homo sapiens	DC	7	2.82863	2.94367	0.687626	0.176587	0.266699	0.181425	0.136005	0.192102	0.158201	0.725365	0.970896	0.690341	0.545425	0.162158
Unshod Homo sapiens	DD	1	0.314772	0.339418	-0.112075	-0.18069	0.265171	0.342992	0.310362	0.374945	0.354754	0.214563	0.20316	0.213323	0.292331	0.174959
Unshod Homo sapiens	DD	2	0.390904	0.371477	0.0609	0.709764	0.42239	0.733971	0.458131	0.3046	0.373458	0.5653	0.9297	1.02423	0.911451	0.245394
Unshod Homo sapiens	DD	3	1.08461	1.2501	0.616235	0.162323	0.447978	1.26368	1.28501	0.996372	0.757538	2.94828	2.47199	2.1849	1.74246	1.4085
Unshod Homo sapiens	DD	5	3.05247	3.06752	0.925371	0.703905	1.76904	1.62018	1.23284	1.11836	1.02628	2.46737	2.01282	1.63878	1.51816	1.0487
Unshod Homo sapiens	DD	6	2.15842	2.23415	1.51486	1.40192	1.27614	1.6203	1.35093	1.3886	1.42771	1.55036	1.50703	2.01828	1.81318	1.18594
Unshod Homo sapiens	DD	7	2.02995	2.22854	1.08298	0.887262	1.80631	2.20439	2.05292	1.58447	1.30926	3.58658	2.86543	2.52893	2.44124	1.79683
Unshod Homo sapiens	DE	1	2.1205	2.38934	0.980015	0.822893	0.936307	0.835301	0.755948	0.699281	0.576278	0.941099	0.464713	0.297329	0.454403	0.579501
Unshod Homo sapiens	DE	2	4.79249	4.99392	3.76653	3.07292	5.15493	4.9656	4.70612	4.39648	3.81139	6.04111	5.08536	4.35283	4.37118	4.24265
Unshod Homo sapiens	DE	3	3.71361	3.79695	2.86408	2.14157	4.46878	4.43967	4.37575	3.90533	3.36351	5.69491	5.59938	4.76114	4.88448	4.46931
Unshod Homo sapiens	DE	4	4.41521	4.27653	2.66852	1.92524	4.09072	4.32083	4.14714	3.88959	3.56333	6.05172	4.59601	5.22592	5.43518	4.70748
Unshod Homo sapiens	DE	5	4.28328	3.83	2.06465	1.28917	3.12952	3.48065	3.62638	2.99508	2.91459	4.38418	3.71841	3.85522	3.83123	3.67364
Unshod Homo sapiens	DE	6	4.8092	5.23575	1.51735	1.07178	3.17541	3.00857	2.9583	2.67308	2.36438	3.76391	3.53055	3.43142	3.7145	3.18873
Unshod Homo sapiens	DF	13	3.87917	4.08794	1.57419	1.16396	2.84441	2.68688	2.32475	2.2674	1.885	4.38627	3.59022	3.01574	2.4996	2.44135
Unshod Homo sapiens	DF	14	4.66168	4.70647	2.22147	0.83186	2.18469	2.39482	2.40514	2.44134	2.24429	3.677	3.57139	3.12573	3.35415	3.06103
Unshod Homo sapiens	DF	15	4.22224	4.31651	2.22453	1.18566	2.88728	2.7931	2.70792	2.49659	2.04823	3.6915	3.58169	2.45843	2.93147	2.48287
Unshod Homo sapiens	DF	16	4.07683	4.14297	1.72292	1.04603	2.84241	2.99816	2.80696	2.66366	2.17767	4.25306	4.56875	4.12225	4.02421	3.14939
Unshod Homo sapiens	DF	17	4.0867	4.15236	1.65502	0.638549	2.73751	2.54791	2.43395	2.12103	1.81313	4.71123	3.65745	2.83577	2.79378	2.4758
Unshod Homo sapiens	DF	18	5.68443	5.61168	1.42373	0.608138	2.57718	2.47298	2.37094	2.265	2.07399	4.42732	3.74156	2.5919	2.81481	2.76838
Unshod Homo sapiens	DG	1	3.14143	2.8827	2.4784	1.38467	3.03157	3.27751	3.37543	3.29599	2.80106	4.84272	4.29589	3.96182	3.50184	3.10262
Unshod Homo sapiens	DG	2	3.99516	3.91337	2.76555	1.97096	3.42229	3.3039	3.59475	3.429	3.02957	5.24827	4.75037	4.57811	4.3813	2.88742
Unshod Homo sapiens	DG	4	3.73037	3.77217	1.28248	0.903505	2.23676	2.13424	2.34339	1.83003	1.36755	3.27713	2.55353	2.65606	2.78708	1.79509
Unshod Homo sapiens	DG	6	4.01669	4.08981	1.94397	1.15236	3.03816	2.88219	2.7155	2.02908	1.84121	3.58918	3.49341	3.46536	3.26556	2.26762
Unshod Homo sapiens	DG	7	3.38231	3.57408	1.59188	1.01396	2.01467	2.05557	2.19934	1.9279	1.69723	2.86203	2.89052	2.59816	2.44986	1.66336
Unshod Homo sapiens	DG	8	3.38014	3.50251	1.67981	1.07525	2.42422	2.48756	2.50534	1.97329	1.90762	4.31477	4.20714	3.16917	2.82996	2.32428
Unshod Homo sapiens	DH	1	2.87229	2.9754	1.40426	0.756641	2.67563	2.48656	2.129	1.78818	1.24735	3.03312	2.39283	1.63645	1.21946	0.366256
Unshod Homo sapiens	DH	2	2.4876	2.5523	0.703769	0.506306	1.57225	1.41707	1.30127	1.09226	0.768099	2.18535	2.05282	1.88467	1.8427	1.29027
Unshod Homo sapiens	DH	3	2.35853	2.60493	1.19607	0.488367	2.44609	2.30018	2.25403	2.06887	1.39233	1.86442	0.981712	1.28055	1.12916	0.952736
Unshod Homo sapiens	DH	6	3.53763	3.79562	1.00883	0.400752	2.81968	2.66209	2.47999	1.83424	1.37338	3.23421	2.74037	2.34229	2.23345	2.12477
Unshod Homo sapiens	DH	7	3.6986	3.73591	1.19169	0.435542	2.43865	2.07538	2.05674	1.86923	1.38499	2.76429	2.74751	2.58371	2.1734	1.86758
Unshod Homo sapiens	DH	8	4.52545	4.49052	1.69707	0.764324	3.24444	2.96975	2.81493	2.46819	1.90125	3.78694	3.49052	3.31002	3.2218	2.98895
Unshod Homo sapiens	DI	1	3.75706	3.88991	2.38802	1.55152	3.43383	2.9448	2.65564	2.21526	1.97085	4.54664	3.00852	2.47369	1.77701	1.27068
Unshod Homo sapiens	DI	2	3.83277	3.75858	2.0952	0.990799	2.37917	1.84092	1.60048	1.40727	1.35775	3.90036	2.09225	0.827746	1.1189	0.912103
Unshod Homo sapiens	DI	3	2.21231	2.24584	1.96814	0.972405	2.95874	3.00038	2.8805	2.68162	2.57556	4.16495	2.99674	3.10202	3.32385	3.23131
Unshod Homo sapiens	DI	4	2.62088	2.93079	1.95745	1.84896	3.44605	3.12367	2.92758	2.50905	2.04516	4.26745	3.59709	3.48438	3.39094	2.93967
Unshod Homo sapiens	DI	5	3.26208	3.36485	1.42008	0.932482	1.81636	1.60971	1.71624	1.49821	1.24128	3.34617	2.00739	1.8517	1.75571	1.01955
Unshod Homo sapiens	DI	6	2.76561	2.71919	1.88735	0.634571	2.52234	2.61018	2.60288	2.53188	2.19783	3.57061	2.60323	2.82882	2.72073	2.78113
Unshod Homo sapiens	DJ	1	2.78012	2.79414	1.44269	0.506638	2.35414	2.20715	2.23872	2.19639	1.9402	2.84734	2.34056	2.00246	1.99977	2.18115
Unshod Homo sapiens	DJ	2	3.86474	3.6915	0.327478	-0.399942	1.1008	0.646088	0.710464	0.272803	0.699479	2.35279	1.54896	1.35943	1.01368	0.798506
Unshod Homo sapiens	DJ	3	2.70814	2.73904	1.89532	0.986019	3.46122	3.39938	3.4087	3.33248	2.90453	4.77582	4.266	3.77034	3.0974	3.61287
Unshod Homo sapiens	DJ	4	2.4669	2.47574	0.783457	0.249575	1.8961	1.85186	1.44924	1.25767	1.03201	2.43563	2.60074	2.2853	2.00838	1.45966
Unshod Homo sapiens	DJ	5	3.85582	3.88812	1.79571	1.10318	3.02962	3.03963	2.84606	2.49209	2.15303	4.34853	3.82962	3.34653	3.13673	2.43579
Unshod Homo sapiens	DJ	6	3.89912	3.88481	1.57284	0.488464	2.97513	2.77472	2.60707	2.15523	1.81547	4.6054	3.58872	3.09722	2.88899	2.17468
Unshod Homo sapiens	DK	2	2.64814	2.69053	2.61553	1.40876	3.91542	4.0949	4.05618	3.98351	3.70438	4.78085	3.77053	3.17097	3.03528	2.55028
Unshod Homo sapiens	DK	4	2.95491	2.95696	1.87906	0.442146	2.29356	2.46627	2.72224	2.79561	2.70136	2.15761	2.10857	2.47282	2.74007	2.66092
Unshod Homo sapiens	DK	5	4.17154	4.16746	1.31535	0.152607	2.98757	3.11774	3.00388	2.83252	2.37969	3.65493	3.21417	3.0279	2.57129	2.32813
Unshod Homo sapiens	DK	7	5.76669	5.88708	2.68852	1.97892	3.79155	3.88973	3.9351	3.44496	3.11305	4.67079	4.70567	4.70965	4.33613	3.70661
Unshod Homo sapiens	DK	9	3.76959	3.7511	0.909025	0.775836	3.07277	2.89744	2.86961	2.41999	1.79327	4.27177	3.66365	3.83001	2.88724	1.86471
Unshod Homo sapiens	DK	10	4.62699	4.62997	1.60182	0.966926	3.25901	2.87815	2.89432	2.39653	1.93914	5.2135	4.85841	4.17008	3.27377	2.36819
Unshod Homo sapiens	DL	2	3.31514	3.11815	2.36816	1.40802	3.0292	3.10578	3.01188	3.04179	2.90352	5.32209	4.51644	3.67744	3.32267	3.57575
Unshod Homo sapiens	DL	3	3.83928	3.88153	1.58548	1.14136	2.30061	2.31568	2.2748	2.02283	1.6524	5.51839	4.76942	4.02237	3.03841	2.18095
Unshod Homo sapiens	DL	4	3.63411	3.54444	2.00387	1.10857	3.31168	3.27361	3.10893	2.66225	2.21085	5.00849	3.59305	3.36885	2.83485	3.00221
Unshod Homo sapiens	DL	6	4.94502	5.19804	1.42209	0.889566	1.93166	1.94312	1.74954	1.82183	1.53096	5.1308	3.97483	3.67603	3.09753	2.4676
Unshod Homo sapiens	DL	7	3.08527	3.19198	1.34255	0.424767	2.11827	1.85982	1.68625	1.62592	1.39888	4.39235	3.90242	3.29135	2.80297	2.27409
Unshod Homo sapiens	DL	8	4.00638	3.80342	1.55027	1.02278	2.70638	2.34883	1.96237	1.69748	1.51921	4.5091	3.9493	3.34699	2.0795	1.36368
Unshod Homo sapiens	DM	1	1.13951	1.04821	0.714639	0.127084	1.14327	1.34848	1.34287	1.23442	1.16926	1.51771	1.28696	1.15603	1.10765	0.996743
Unshod Homo sapiens	DM	2	2.51253	2.64034	1.51421	0.703855	2.38387	2.2257	2.04789	1.7585	1.65839	3.16718	1.80144	2.08281	1.80609	1.56704
Unshod Homo sapiens	DM	3	2.05619	2.02866	1.46017	0.588354	2.98167	2.88785	2.81423	2.48086	1.99152	3.47259	3.07063	2.53374	2.32112	2.07486
Unshod Homo sapiens	DM	4	1.99241	2.10878	0.742612	0.326193	1.90745	1.80469	1.82962	1.44691	1.17999	3.50194	2.11831	1.98582	2.1142	1.52426
Unshod Homo sapiens	DM	5	3.67825	3.79277	0.933267	0.561302	1.64857	1.55446	1.52595	1.34709	1.11668	2.74279	1.24955	1.65646	1.2884	1.03221
Unshod Homo sapiens	DM	6	3.01877	3.12702	1.9132	1.00337	2.8453	2.7056	2.60317	2.28695	1.80498	4.69018	3.24949	2.9666	2.56047	2.52787
Unshod Homo sapiens	DN	1	4.07811	4.17861	1.41374	0.920512	2.77725	2.33568	2.18378	1.70069	1.21386	3.52057	2.41449	1.8458	1.63713	1.12911
Unshod Homo sapiens	DN	3	3.87261	3.59313	2.53202	1.68067	3.75976	3.50275	3.45486	3.08937	2.47901	3.6927	3.01118	2.81826	2.20604	1.78442
Unshod Homo sapiens	DN	5	4.13256	4.17524	2.18001	1.5465	3.36948	3.11055	2.90594	2.30336	1.57546	4.88391	3.18706	2.48504	2.33313	1.69301
Unshod Homo sapiens	DN	6	3.87949	3.84892	1.67745	0.377315	2.72935	2.93451	2.83344	2.51537	2.20696	3.71015	3.20923	2.59429	1.91085	1.7899
Unshod Homo sapiens	DN	7	4.85469	4.91417	1.60926	0.892397	2.88437	2.68301	2.20751	1.70641	1.43703	4.93661	3.21572	2.42122	1.94773	1.88602
Unshod Homo sapiens	DN	8	3.88871	3.8838	2.37801	1.06389	3.98658	3.89873	3.73185	3.10599	2.46691	5.28344	4.0069	3.36437	2.74881	2.27264
Unshod Homo sapiens	DO	10	1.6453	2.1578	1.7486	1.8088	1.7363	1.5268	1.5084	1.2811	1.153	2.2256	1.9285	1.1732	1.6586	1.5574
Unshod Homo sapiens	DO	11	2.64995	2.78283	2.45752	1.8585	3.10408	3.06165	3.04694	2.77427	2.62343	3.97773	3.29244	3.06485	2.62991	2.04854
Unshod Homo sapiens	DO	12	2.89245	2.94396	2.14878	1.54636	3.35478	3.35252	3.18889	2.85422	2.47991	3.97744	2.86533	2.98073	3.28277	2.59666
Unshod Homo sapiens	DO	13	3.29643	3.41992	1.98006	1.03613	2.50791	2.66158	2.66728	2.45253	2.24246	2.7277	2.37226	2.43742	2.56696	2.69766
Unshod Homo sapiens	DO	14	3.49814	3.37291	1.76165	0.822423	1.77217	2.17168	2.28032	2.29133	2.12274	2.53121	2.67317	2.62333	2.37421	2.34684
Unshod Homo sapiens	DO	15	3.17108	3.09157	1.88741	1.24267	3.08481	2.85265	2.69516	2.39226	2.06442	4.09706	3.13736	3.03573	2.248	2.16839
Unshod Homo sapiens	DP	1	3.46538	3.45336	2.26255	1.41374	4.03122	4.02658	3.85018	3.42548	2.96488	4.40376	3.21133	3.73956	3.99197	3.64429
Unshod Homo sapiens	DP	2	3.6049	3.60811	1.90634	0.595967	2.48619	2.65013	2.56119	2.42908	2.28832	3.76661	2.94929	2.81028	2.74938	2.84004
Unshod Homo sapiens	DP	3	3.3811	3.3319	1.91789	0.968905	3.16119	3.2407	3.12417	2.83483	2.25143	3.89698	2.74503	2.76847	2.54387	2.60656
Unshod Homo sapiens	DP	4	3.64341	3.68673	1.8278	0.636646	3.18021	3.38059	3.10184	2.3555	2.0738	3.45135	4.05507	3.60964	3.00755	3.08385
Unshod Homo sapiens	DP	5	4.38097	4.39942	1.96463	0.893746	2.48538	2.6785	2.50323	2.15829	1.97087	2.87094	2.7279	3.03905	2.92591	2.57417
Unshod Homo sapiens	DP	6	4.31802	4.27128	1.87946	0.781466	3.14518	3.23219	2.90952	2.33917	1.91963	3.48052	3.23665	3.64921	3.13817	2.91661
Unshod Homo sapiens	DQ	1	2.01083	2.08343	0.7544	0.256724	1.17071	1.43414	1.43476	1.45573	1.31847	2.19809	1.53716	1.16406	1.03141	0.871746
Unshod Homo sapiens	DQ	3	1.71257	1.63443	0.946118	0.303071	1.16572	1.29424	1.20169	1.23053	1.44769	1.93719	1.12387	1.03378	0.905863	0.766885
Unshod Homo sapiens	DQ	5	2.24682	2.21321	1.71581	0.857445	2.25347	2.57807	2.76281	2.86191	2.73989	2.31773	1.98675	2.07992	2.08869	2.14635
Unshod Homo sapiens	DQ	8	2.35737	2.27029	1.45753	0.650263	2.07865	2.29522	2.4058	2.45093	2.2609	2.00143	1.56911	1.88138	1.85812	1.72917
Unshod Homo sapiens	DQ	9	2.86025	2.84612	1.71699	0.712214	1.99108	2.24042	2.34353	2.44168	2.37028	2.90014	2.28746	2.09557	2.14864	1.98885
Laetoli G1	G1-25		2.4696	2.4514	1.6995	1.5658	1.932	2.1259	2.0058	1.9458	1.8622	1.6585	1.1556	1.1937	1.2413	1.1309
Laetoli G2	G1-27		2.4716	2.4739	1.743	1.6364	1.6492	1.4863	1.5072	1.5111	1.123	1.2613	0.694	0.7147	0.8433	0.3596
Laetoli G3	G1-33		2.5182	2.5172	1.5929	1.455	1.4503	1.8637	1.9926	2.0694	2.0744	1.3824	1.1664	1.5028	1.402	1.3236
Laetoli G4	G1-34		2.5993	2.6871	1.4225	1.2495	1.6023	1.5404	1.605	1.579	1.5162	1.4172	0.671	0.7257	1.0675	0.9965
Laetoli G5	G1-35		2.5069	2.5252	1.3296	1.1928	1.4689	1.6826	1.7457	1.5948	1.075	1.4904	0.9796	1.1478	1.3051	1.0347
Laetoli A	A3		1.51804	1.77759	2.13766	1.818	1.27957	1.63392	1.93972	1.91694	1.63783	1.15825	1.2939	1.18916	1.20068	1.08994
Laetoli A	A2		1.95177	1.88116	1.54932	1.07669	1.056	1.3267	1.29538	0.935004	0.923675	0.8921	0.292648	0.164426	0.194615	0.304993
Laetoli S1	L8-S1-2		3.1089	3.0354	1.6784	1.359	1.5504	1.6891	1.5881	1.4799	1.2457	1.2513	1.552	1.4519	1.3837	1.1833
Laetoli S2	L8-S1-4		3.0528	2.9247	1.9314	1.6753	2.2873	2.4636	2.4312	2.1527	1.7513	1.3014	2.2101	2.111	2.1492	1.5518
Shod Homo sapiens	CSTE01	Cross	4.00883	5.28833	14.584	26.545	9.41691	11.7592	10.5403	9.78316	10.7558	7.04459	9.1092	9.25358	7.58126	5.87428
Shod Homo sapiens	CSTE01	Normal	4.44851	4.22659	24.784	33.4644	12.635	15.5909	15.831	17.162	19.7	2.87435	6.87644	8.026	9.65987	10.8358
Shod Homo sapiens	CSTE02	Cross	5.71334	5.436	11.6081	24.005	14.5519	15.6424	13.3069	10.632	9.12139	4.80708	6.3451	4.33559	7.10877	7.62569
Shod Homo sapiens	CSTE02	Normal	6.84828	7.45605	27.6793	38.076	16.3752	19.5257	19.4144	20.5787	23.0226	3.23014	6.86241	10.6449	15.4619	19.8599
Shod Homo sapiens	CSTE03	Cross	11.3902	10.5419	21.1867	35.51	18.688	18.0703	18.729	17.5196	14.7467	2.68625	13.1929	11.3497	14.3127	11.8228
Shod Homo sapiens	CSTE03	Normal	8.81422	8.67309	21.6249	35.4915	20.5873	21.2942	18.3156	17.2184	15.716	5.28246	10.9299	11.6831	12.5503	10.1967
Shod Homo sapiens	CSTE04	Cross	6.404	7.204	20.6493	34.5408	23.6348	21.496	21.4015	18.735	15.4598	3.42827	9.18492	6.97848	3.83103	8.36477
Shod Homo sapiens	CSTE04	Normal	8.5	8.5737	30.0902	38.89	22.3279	24.8804	22.952	24.2521	23.349	1.74956	11.7379	12.3531	9.561	15.7143
Shod Homo sapiens	CSTE05	Cross	6.602	6.292	19.6551	32.6979	27.0633	27.2145	24.071	22.6329	17.2707	2.84428	5.27052	5.39196	8.60243	7.88002
Shod Homo sapiens	CSTE05	Normal	4.02368	4.2289	20.8538	30.9517	21.2904	23.1325	23.295	22.9148	19.2603	5.44877	8.74495	6.1441	9.32239	13.0112
Shod Homo sapiens	CSTE06	Cross	7.1564	6.68483	19.0304	32.1361	26.968	27.1937	24.3894	22.1912	16.601	1.99643	5.32133	4.98847	8.5407	8.30267
Shod Homo sapiens	CSTE06	Normal	4.75541	4.41082	22.4511	31.2448	20.7489	22.2179	23.6122	24.6174	18.6	3.81789	8.08254	6.94115	9.008	13.0316
Shod Homo sapiens	CSTE07	Cross	10.6347	10.9517	19.2773	35.1399	19.0872	18.6074	17.4365	18.1999	15.7805	3.82258	5.29661	10.2803	9.84582	10.21
Shod Homo sapiens	CSTE07	Normal	4.81328	5.25	25.237	34.5062	20.052	13.793	13.4047	13.2136	16.714	8.35557	3.99957	6.0021	6.74411	10.8058
Shod Homo sapiens	CSTE08	Cross	11.547	11.5733	24.193	36.279	23.0617	19.9952	19.6364	18.184	18.658	2.53104	6.5547	10.773	11.905	9.55544
Shod Homo sapiens	CSTE08	Normal	6.81377	6.77061	30.258	37.9714	19.6164	21.3571	21.9848	21.0202	18.5449	7.971	7.24021	7.5949	6.44347	6.897
Shod Homo sapiens	CSTE09	Cross	8.357	8.59685	19.488	31.002	20.7509	21.473	20.811	19.4877	16.166	6.919	7.369	6.50157	8.01202	7.58652
Shod Homo sapiens	CSTE09	Normal	7.02413	7.46088	24.8487	30.2045	15.443	17.0482	18.2989	18.5403	21.0708	1.25781	13.2775	13.3556	10.544	11.8806
Shod Homo sapiens	CSTE10	Cross	8.803	9.24489	23.1219	33.187	17.0845	15.4609	14.0732	15.3696	16.0214	0.919	8.53286	10.0233	9.438	12.0796
Shod Homo sapiens	CSTE10	Normal	7.963	8.96784	29.481	34.0331	13.2061	15.0252	16.3077	16.886	22.1245	2.735	6.51975	5.311	7.58765	11.8402
