# Supplementary material for: Footprint evidence of early hominin locomotor diversity at Laetoli, Tanzania
Source: Nature. 2021 Dec 1;600(7889):468–71. doi: 10.1038/s41586-021-04187-7 (PMC8674131; doi:10.1038/s41586-021-04187-7)
Supplement: Supplementary file 10 — Source Data Extended Data Table 1 [file 41586_2021_4187_MOESM10_ESM.xlsx]

## Sheet: Sheet1
Laetoli G1 data from ref. 42
Laetoli G2/3 data from ref. 4
Laetoli S1 data from ref. 32
Shod Homo sapiens data (step length & stride width) from ref. 19 (n=73 between 2-7 years old, n=581 8+ years old)
Unshod Homo sapiens data from ref. 20,21 (n= 85 footprints from 29 adults, n=12 footprints from 12 juveniles)
Bipedal Pan troglodytes data (foot length, forefoot width, & heel width) from ref. 42 (n=45 footprints from 2 subadult chimpanzees)
Bipedal Pan troglodytes data (step length & stride width) from ref. 28 (n=18 footprints from 2 subadult chimpanzees)
Species	Footprint length (mm)	forefoot width (mm)	heel width (mm)	Avg step length (mm)	Avg stride width (mm)	HeelToForefootWidth	HeelToStepLength	ForefootToStepLength	StrideWidthToStepLength
Cross-stepping Shod Homo sapiens	278.337	125.072	82.9951	527	-16	66.3579	15.7486	23.7328	-3.03605
Cross-stepping Shod Homo sapiens	281.046	107.999	81.1864	499.5	4	75.1733	16.2535	21.6214	0.800801
Cross-stepping Shod Homo sapiens	275.573	117.172	84.862	625.5	-52	72.4252	13.5671	18.7325	-8.31335
Cross-stepping Shod Homo sapiens	253.596	107.721	85.241	523.5	8	79.1313	16.2829	20.5771	1.52818
Cross-stepping Shod Homo sapiens	248.629	103.193	81.8869	555.5	-3	79.3532	14.7411	18.5766	-0.540054
Cross-stepping Shod Homo sapiens	251.928	108.381	77.0561	493.5	-81	71.0975	15.6142	21.9617	-16.4134
Cross-stepping Shod Homo sapiens	258.571	106.762	70.7442	523.5	-141	66.2635	13.5137	20.3939	-26.9341
Cross-stepping Shod Homo sapiens	271.529	118.153	81.002	594.5	-58	68.5568	13.6252	19.8743	-9.7561
Cross-stepping Shod Homo sapiens	266.083	117.523	78.3574	480	-55	66.6741	16.3245	24.484	-11.4583
Cross-stepping Shod Homo sapiens	245.553	104.804	80.8566	551.5	-165	77.1503	14.6612	19.0034	-29.9184
Species	Foot Length (mm)	Forefoot Width (mm)	Heel Width (mm)	Step Length (mm)	Stride Width (mm)	HeelToForefootWidth	HeelToStepLength	ForefootToStepLength	StrideWidthToStepLength
Pleistocene Homo sapiens (Engare Sero)	229.164	96.128	77.421			80.5395
Pleistocene Homo sapiens (Engare Sero)	193.817	63.094	54.459			86.3141
Pleistocene Homo sapiens (Engare Sero)	226.536	78.259	68.154			87.0877
Pleistocene Homo sapiens (Engare Sero)	186.918	75.779	49.661	463.319	74.667	65.534	10.7185	16.3557	16.1157
Pleistocene Homo sapiens (Engare Sero)	174.243	57.552	42.059			73.08
Pleistocene Homo sapiens (Engare Sero)	226.671	126.879	80.1			63.131
Pleistocene Homo sapiens (Engare Sero)	219.705	86.258	58.67	413.92	84	68.0169	14.1742	20.8393	20.2938
Pleistocene Homo sapiens (Engare Sero)	228.799	102.05	52.616	390.958	127.84	51.559	13.4582	26.1025	32.6992
Pleistocene Homo sapiens (Engare Sero)	233.684	65.055	63.263	549.51	127.513	97.2454	11.5126	11.8387	23.2049
Pleistocene Homo sapiens (Engare Sero)	209.605	69.564	51.07	547.169	37.547	73.4144	9.3335	12.7134	6.86205
Pleistocene Homo sapiens (Engare Sero)	267.401	99.938	63.46			63.4994
Pleistocene Homo sapiens (Engare Sero)	208.543	80.654	53.852			66.7692
Pleistocene Homo sapiens (Engare Sero)	202.018	88.944	56.714	463.158	96.519	63.7637	12.2451	19.2038	20.8393
Pleistocene Homo sapiens (Engare Sero)	187.063	67.546	50.202	558.208	119.257	74.3227	8.99342	12.1005	21.3643
Pleistocene Homo sapiens (Engare Sero)	192.116	76.724	53.712			70.0068
Pleistocene Homo sapiens (Engare Sero)	213.75	80.895	54.214			67.0177
Pleistocene Homo sapiens (Engare Sero)	182.628	77.952	48.721			62.5013
Pleistocene Homo sapiens (Engare Sero)	197.952	74.928	52.612			70.2167
Pleistocene Homo sapiens (Engare Sero)	267.337	106.002	70.013			66.0488
Pleistocene Homo sapiens (Engare Sero)	221.369	90.659	53.971			59.5319
Pleistocene Homo sapiens (Engare Sero)	295.286	100.045	52.038	438.027	60.033	52.0146	11.8801	22.8399	13.7053
Pleistocene Homo sapiens (Engare Sero)	211.152	91.254	61.149			67.0097
Pleistocene Homo sapiens (Engare Sero)	192.1	63.411	53.087			83.7189
Pleistocene Homo sapiens (Engare Sero)	238.259	91.548	75.581			82.5589
Pleistocene Homo sapiens (Engare Sero)	285.882	101.552	65.337			64.3385
Pleistocene Homo sapiens (Engare Sero)	262.021	90.247	76.852			85.1574
Pleistocene Homo sapiens (Engare Sero)	209.124	74.872	69.797	429.93	93.229	93.2218	16.2345	17.4149	21.6847
Pleistocene Homo sapiens (Engare Sero)	223.369	68.003	58.096	451.489	62.514	85.4315	12.8676	15.0619	13.8462
Pleistocene Homo sapiens (Engare Sero)	153.95	70.381	48.31	460.913	85.708	68.6407	10.4814	15.2699	18.5953
Pleistocene Homo sapiens (Engare Sero)	219.368	69.002		403.194	46.667			17.1138	11.5743
Pleistocene Homo sapiens (Engare Sero)	285.276	107.838	73.077			67.7655
Pleistocene Homo sapiens (Engare Sero)	327.846	119.898	81.336	1096.78	108.042	67.8377	7.41591	10.9318	9.85086
Pleistocene Homo sapiens (Engare Sero)	274.009	115.966	88.255	1104.15	123.037	76.1042	7.993	10.5027	11.1431
Pleistocene Homo sapiens (Engare Sero)	279.337	93.789	79.067	555.13	102	84.3031	14.243	16.895	18.3741
Pleistocene Homo sapiens (Engare Sero)	317.76	105.513	76.655			72.6498
Pleistocene Homo sapiens (Engare Sero)	219.804	88.549	44.821			50.6172
Pleistocene Homo sapiens (Engare Sero)	251.447	76.806	47.07	725.573	78	61.2843	6.48729	10.5856	10.7501
Pleistocene Homo sapiens (Engare Sero)	222.576	90.138	64.944	443.68	94.847	72.0495	14.6376	20.316	21.3773
Pleistocene Homo sapiens (Engare Sero)	223.956			442.685	72				16.2644
Pleistocene Homo sapiens (Engare Sero)	228.632	76.652	55.956			73.0001
Pleistocene Homo sapiens (Engare Sero)	234.304			456.214	62.681				13.7394
Pleistocene Homo sapiens (Engare Sero)	210.151	74.788	42.4	452.992	82.677	56.6936	9.35999	16.5098	18.2513
Pleistocene Homo sapiens (Engare Sero)	203.153	81.555	63.097	599.326	93.371	77.3674	10.528	13.6078	15.5793
Pleistocene Homo sapiens (Engare Sero)	192.442	68.347		433.155	77.345			15.7789	17.8562
Pleistocene Homo sapiens (Engare Sero)	199.548	82.605	48.3			58.471
Pleistocene Homo sapiens (Engare Sero)	234.505	59.534	47.011			78.965
Pleistocene Homo sapiens (Engare Sero)	213.479	70.576	49.503			70.1414
Pleistocene Homo sapiens (Engare Sero)	212.571	77.811	62.901	598.038	40.552	80.8382	10.5179	13.011	6.78084
Pleistocene Homo sapiens (Engare Sero)	236.691	78.578	48.127	861.87	70	61.2474	5.58402	9.11715	8.12187
Pleistocene Homo sapiens (Engare Sero)	231.118	78.114	49.755	846.962	84.024	63.6954	5.87453	9.22285	9.92063
Pleistocene Homo sapiens (Engare Sero)	248.795	66.959	45.338			67.7101
Pleistocene Homo sapiens (Engare Sero)		75.168		524.8	49.33			14.3232	9.39977
Pleistocene Homo sapiens (Engare Sero)	216	68.097	44.011	458.345	64.014	64.6299	9.60216	14.8571	13.9663
Pleistocene Homo sapiens (Engare Sero)	192.5	67.357	51.266			76.1109
Pleistocene Homo sapiens (Engare Sero)	273.109	73.518	50.934	453.682	122.703	69.281	11.2268	16.2047	27.046
Pleistocene Homo sapiens (Engare Sero)	284.761	96.24	63.358	435.547	58.138	65.8333	14.5468	22.0964	13.3483
Pleistocene Homo sapiens (Engare Sero)	280.01	97.582	69.057	443.549	100.319	70.7682	15.5692	22.0003	22.6173
Pleistocene Homo sapiens (Engare Sero)	316.105	90.062	62.039			68.8848
Pleistocene Homo sapiens (Engare Sero)	270.461			779.482	68.352				8.7689
Pleistocene Homo sapiens (Engare Sero)	302.629	114.824	50.99			44.4071
Pleistocene Homo sapiens (Engare Sero)	255.169	92.06	80.136			87.0476
Pleistocene Homo sapiens (Engare Sero)	239.969	82.555	57.976	392.287	72.197	70.2271	14.779	21.0445	18.4041
Pleistocene Homo sapiens (Engare Sero)	256.701	95.233	66.53	456.473	84.201	69.8602	14.5748	20.8628	18.446
Pleistocene Homo sapiens (Engare Sero)	243.662	84.709	59.666	420.212	50.684	70.4364	14.199	20.1586	12.0615
Pleistocene Homo sapiens (Engare Sero)	225.474	74.673	53.521	485.745	62	71.6738	11.0183	15.3729	12.7639
Pleistocene Homo sapiens (Engare Sero)				459.876	158.051				34.3682
Pleistocene Homo sapiens (Engare Sero)	240.656	89.222	51.159	464.414	84.095	57.339	11.0158	19.2117	18.1078
Pleistocene Homo sapiens (Engare Sero)	226.001	102.122	56.671	447.7	86.093	55.4934	12.6583	22.8104	19.2301
Pleistocene Homo sapiens (Engare Sero)	263.549	107.074	62.755	450.424	88	58.609	13.9324	23.7718	19.5371
Pleistocene Homo sapiens (Engare Sero)			70.013
Pleistocene Homo sapiens (Engare Sero)	283.085	107.366	65.05	742.016	56	60.5872	8.76666	14.4695	7.54701
Pleistocene Homo sapiens (Engare Sero)	326.12	136.647	77.316			56.5808
Pleistocene Homo sapiens (Engare Sero)	276.621	99.479	69.771	468.266	144.125	70.1364	14.8999	21.2441	30.7784
Pleistocene Homo sapiens (Engare Sero)	302.8	106.042	59.034	501.511		55.6704	11.7712	21.1445
Pleistocene Homo sapiens (Engare Sero)			52.806
Pleistocene Homo sapiens (Engare Sero)			59.5
Pleistocene Homo sapiens (Engare Sero)	248.724	86.436	58.31	526.118	82.098	67.4603	11.0831	16.429	15.6045
Pleistocene Homo sapiens (Engare Sero)	231.227	85.886	57.554			67.0121
Pleistocene Homo sapiens (Engare Sero)	214.842			490.408	129.259				26.3574
Pleistocene Homo sapiens (Engare Sero)	228.106	77.423	56.154	449.908	158.455	72.5288	12.4812	17.2086	35.2194
Pleistocene Homo sapiens (Engare Sero)		78.824	50.629			64.2304
Pleistocene Homo sapiens (Engare Sero)	232.607	95.657	58.451			61.1048
Pleistocene Homo sapiens (Engare Sero)	251.012	100.001	67.119			67.1183
Pleistocene Homo sapiens (Engare Sero)	244.533	80.002	66.098	516.441	94.021	82.6204	12.7988	15.491	18.2056
Pleistocene Homo sapiens (Engare Sero)	225.812	67.685	43.489	445.813	80.011	64.252	9.75499	15.1824	17.9472
Pleistocene Homo sapiens (Engare Sero)	207.823	61.072	47.07			77.073
Pleistocene Homo sapiens (Engare Sero)	212.918	53.106	45.136	417.542	78.678	84.9923	10.8099	12.7187	18.8431
Pleistocene Homo sapiens (Engare Sero)	207.643	56.729	49.495			87.2481
Pleistocene Homo sapiens (Engare Sero)	235.306	76.026	57.368	577.93	108	75.4584	9.92646	13.1549	18.6874
Pleistocene Homo sapiens (Engare Sero)	220.295	68.938		502.334	118.068			13.7235	23.5039
Pleistocene Homo sapiens (Engare Sero)	236.682	82.677	60.758			73.4884
Pleistocene Homo sapiens (Engare Sero)		77.646	61.741			79.516
Pleistocene Homo sapiens (Engare Sero)	229.412	88.426	62.004			70.1196
Pleistocene Homo sapiens (Engare Sero)	271.337	88.066	66.68			75.7159
Pleistocene Homo sapiens (Engare Sero)	273.354	81.467	46.005			56.4707
Pleistocene Homo sapiens (Engare Sero)			55.369
Pleistocene Homo sapiens (Engare Sero)			46.69
Pleistocene Homo sapiens (Engare Sero)	269.978	68.473	48.87			71.3712
Pleistocene Homo sapiens (Engare Sero)	248.085	76.541	46.457			60.6956
Pleistocene Homo sapiens (Engare Sero)	267.947	91.685	60.809	445.844	72.028	66.3238	13.6391	20.5644	16.1554
Pleistocene Homo sapiens (Engare Sero)	318.611	114.586	62.29	545.138	78	54.3609	11.4265	21.0196	14.3083
Pleistocene Homo sapiens (Engare Sero)	244.185	71.544	59.008			82.4779
Pleistocene Homo sapiens (Engare Sero)	218.232	76.591	54.086	359.301	132.618	70.6167	15.0531	21.3167	36.91
Pleistocene Homo sapiens (Engare Sero)	275.616	92.842	62.45	353.504	94.149	67.2648	17.666	26.2634	26.6331
Pleistocene Homo sapiens (Engare Sero)	244.329	80.711	67.738	525.533	156.205	83.9266	12.8894	15.3579	29.7232
Pleistocene Homo sapiens (Engare Sero)	257.002	81.154	77.026	383.184	94.021	94.9134	20.1016	21.1789	24.5368
Pleistocene Homo sapiens (Engare Sero)	283.724			552.18	82				14.8502
Pleistocene Homo sapiens (Engare Sero)	286.08	114.031	77.775			68.2051
Pleistocene Homo sapiens (Engare Sero)	209.917
Pleistocene Homo sapiens (Engare Sero)	256.279	85.648	67.386	414.409	115.412	78.6778	16.2607	20.6675	27.8498
Pleistocene Homo sapiens (Engare Sero)	257.002	99.342	68.832	441.092	70.711	69.2879	15.6049	22.5218	16.0309
Pleistocene Homo sapiens (Engare Sero)	249.129	84.345	51.264			60.7789
Pleistocene Homo sapiens (Engare Sero)	266.395	92.856	67.768	455.776	80	72.9818	14.8687	20.3732	17.5525
Pleistocene Homo sapiens (Engare Sero)	257.98	95.928	67.228			70.0817
Pleistocene Homo sapiens (Engare Sero)	234.304	92.33	73.409	436.073	84	79.5072	16.8341	21.1731	19.2628
Pleistocene Homo sapiens (Engare Sero)	240.377	102.354	67.315			65.7668
Pleistocene Homo sapiens (Engare Sero)	230.143	95.242	73.627	425.058	113.719	77.3052	17.3216	22.4068	26.7538
Pleistocene Homo sapiens (Engare Sero)			77.98	452.933	84		17.2167	0	18.5458
Pleistocene Homo sapiens (Engare Sero)	226.017	85.796	63.46			73.9662
Pleistocene Homo sapiens (Engare Sero)	226.214	88.482	58.149			65.7185
Pleistocene Homo sapiens (Engare Sero)	177.629	84.75	53.724			63.3912
Pleistocene Homo sapiens (Engare Sero)	218.466	79.607	68			85.4196
Pleistocene Homo sapiens (Engare Sero)	206.027		92.561
Ursus americanus	100	87.5	37.5	275	137.5	42.8571	13.6364	31.8182	50
Ursus americanus	137.5	75	37.5	275	250	50	13.6364	27.2727	90.9091
Ursus americanus	125	81.25	50	237.5	100	61.5385	21.0526	34.2105	42.1053
Ursus americanus	137.5	81.25	50	437.5	212.5	61.5385	11.4286	18.5714	48.5714
Ursus americanus	137.5	87.5	37.5	387.5	137.5	42.8571	9.67742	22.5806	35.4839
Ursus americanus	112.5	68.75	31.25	250	125	45.4545	12.5	27.5	50
Ursus americanus	152.4	88.9	38.1	285.75	139.7	42.8571	13.3333	31.1111	48.8889
Ursus americanus	139.7	88.9	50.8			57.1429
Ursus americanus	152.4	88.9	38.1	330.2	254	42.8571	11.5385	26.9231	76.9231
Ursus americanus	165.1	88.9	44.45		114.3	50
Ursus americanus	165.1	76.2	31.75			41.6667
Ursus americanus	152.4	88.9	44.45	317.5	190.5	50	14	28	60
Ursus americanus	158.75	88.9	44.45	393.7	146.05	50	11.2903	22.5806	37.0968
Ursus americanus	146.05	88.9	50.8	342.9	203.2	57.1429	14.8148	25.9259	59.2593
Ursus americanus	152.4	88.9	44.45		190.5	50
Ursus americanus	139.7	88.9	44.45			50
Ursus americanus	165.1	88.9	44.45	228.6	190.5	50	19.4444	38.8889	83.3333
Ursus americanus	152.4	76.2	38.1		165.1	50
Ursus americanus	152.4	95.25	44.45	234.95	215.9	46.6667	18.9189	40.5405	91.8919
Ursus americanus	152.4	88.9	50.8	412.75	222.25	57.1429	12.3077	21.5385	53.8462
Ursus americanus	152.4	76.2	44.45		139.7	58.3333
Ursus americanus	152.4	88.9	50.8			57.1429
Ursus americanus	139.7	82.55	38.1			46.1538
Ursus americanus	127	63.5	31.75	165.1	165.1	50	19.2308	38.4615	100
Ursus americanus	127	63.5	38.1	165.1	165.1	60	23.0769	38.4615	100
Ursus americanus	127	63.5	31.75	158.75		50	20	40	0
Ursus americanus	177.8	82.55	57.15	304.8	146.05	69.2308	18.75	27.0833	47.9167
Ursus americanus	152.4	76.2	50.8	292.1	152.4	66.6667	17.3913	26.087	52.1739
Ursus americanus	133.35	82.55	50.8	304.8	114.3	61.5385	16.6667	27.0833	37.5
Ursus americanus	158.75	82.55	44.45	228.6	114.3	53.8462	19.4444	36.1111	50
Ursus americanus	152.4	69.85	50.8	241.3	165.1	72.7273	21.0526	28.9474	68.4211
Ursus americanus	152.4	76.2	50.8	292.1	127	66.6667	17.3913	26.087	43.4783
Ursus americanus	158.75	76.2	44.45		139.7	58.3333
Ursus americanus	139.7	69.85	38.1			54.5455
Ursus americanus	152.4	69.85	44.45			63.6364
Ursus americanus	133.35	63.5	38.1			60
Ursus americanus	139.7	76.2	38.1			50
Ursus americanus	158.75	82.55	50.8	342.9		61.5385	14.8148	24.0741
Ursus americanus	139.7	82.55	50.8			61.5385
Ursus americanus	139.7	63.5	31.75	292.1	57.15	50	10.8696	21.7391	19.5652
Ursus americanus	139.7	69.85	38.1	254	69.85	54.5455	15	27.5	27.5
Ursus americanus	133.35	63.5	38.1	203.2		60	18.75	31.25
Ursus americanus	127	57.15	31.75			55.5556
Ursus americanus	184.15	82.55	50.8	482.6		61.5385	10.5263	17.1053
Ursus americanus	152.4	82.55	50.8	355.6		61.5385	14.2857	23.2143
Ursus americanus	152.4	76.2	50.8			66.6667
Laetoli A1	165		42 (min)	325
Laetoli A2	160	88	65	310
Laetoli A3	160	97	65	335	-24.8
Laetoli A4	150 (min)	90	46 (min)	310
